# Supplementary material for: A resource of human coronavirus protein-coding sequences in a flexible, multipurpose Gateway Entry clone collection
Source: G3 (Bethesda). 2023 Jun 2;13(7):jkad105. doi: 10.1093/g3journal/jkad105 (PMC10320145; doi:10.1093/g3journal/jkad105)
Supplement: jkad105_Supplementary_Data [file jkad105_supplementary_data.zip]

Archive with 3 entries (3 files):
- Supplemental_Material_Legends_G3-2023-404132.docx
- Table_S1_G3-2023-404132.xlsx
- Table_S2_G3-2023-404132.xlsx
