# Supplementary material for: A resource of human coronavirus protein-coding sequences in a flexible, multipurpose Gateway Entry clone collection
Source: G3 (Bethesda). 2023 Jun 2;13(7):jkad105. doi: 10.1093/g3journal/jkad105 (PMC10320145; doi:10.1093/g3journal/jkad105)
Supplement: jkad105_Supplementary_Data [file jkad105_supplementary_data.zip › Table_S1_G3-2023-404132.xlsx]

## Sheet: Sheet1
Index	Virus	Genome Accession	Coding Sequence Name	Protein Type	Putative Function/Domain	Coding Sequence Length (bp)	Coding Sequence	Addgene Plasmid ID
1	MERS-CoV	NC_019843.3	nsp1	Nonstructural	Promotes the degradation of host mRNAs by inducing an endonucleolytic RNA cleavage in template mRNAs,	576	TCTTTCGTGGCTGGTGTGACCGCGCAAGGTGCGCGCGGTACGTATCGAGCAGCGCTCAACTCTGAAAAACATCAAGACCATGTGTCTCTAACTGTGCCACTCTGTGGTTCAGGAAACCTGGTTGAAAAACTTTCACCATGGTTCATGGATGGCGAAAATGCCTATGAAGTGGTGAAGGCCATGTTACTTAAAAAGGAGCCACTTCTCTATGTGCCCATCCGGCTGGCTGGACACACTAGACACCTCCCAGGTCCTCGTGTGTACCTGGTTGAGAGGCTCATTGCTTGTGAAAATCCATTCATGGTTAACCAATTGGCTTATAGCTCTAGTGCAAATGGCAGCCTGGTTGGCACAACTTTGCAGGGCAAGCCTATTGGTATGTTCTTCCCTTATGACATC…	Addgene: 168816
2	MERS-CoV	NC_019843.3	nsp2	Nonstructural	May play a role in the modulation of host cell survival signaling pathway by interacting with host PHB and PHB2.	1980	GATGTCACTCCAGTTGACCAATACATGTGTGGCGTTGATGGAAAACCCATTAGTGCCTACGCATTTTTAATGGCCAAGGATGGAATAACCAAACTGGCTGATGTTGAAGCGGACGTCGCAGCACGTGCTGATGACGAAGGCTTCATCACATTAAAGAACAATCTATATAGATTGGTTTGGCATGTTGAGCGTAAAGACGTTCCATATCCTAAGCAATCTATTTTTACTATTAATAGTGTGGTCCAAAAGGATGGTGTTGAAAACACTCCTCCTCACTATTTTACTCTTGGATGCAAAATTTTAACGCTCACCCCACGCAACAAGTGGAGTGGCGTTTCTGACTTGTCCCTCAAACAAAAACTCCTTTACACCTTCTATGGTAAGGAGTCACTTGAGAAC…	Addgene: 168835
3	MERS-CoV	NC_019843.3	nsp3	Nonstructural	Papain-like proteinase.Responsible for the cleavages located at the N-terminus of the replicase polyprotein	5661	GCACCTGTAAAAAAAGTAGCCTTTGGCGGTGATCAAGTACATGAGGTTGCTGCTGTAAGAAGTGTTACTGTCGAGTACAACATTCATGCTGTATTAGACACACTACTTGCTTCTTCTAGTCTTAGAACCTTTGTTGTAGATAAGTCTTTGTCAATTGAGGAGTTTGCTGACGTAGTAAAGGAACAAGTCTCAGACTTGCTTGTTAAATTACTGCGTGGAATGCCGATTCCAGATTTTGATTTAGACGATTTTATTGACGCACCATGCTATTGCTTTAACGCTGAGGGTGATGCATCCTGGTCTTCTACTATGATCTTCTCTCTTCACCCCGTCGAGTGTGACGAGGAGTGTTCTGAAGTAGAGGCTTCAGATTTAGAAGAAGGTGAATCAGAGTGCATT…	Addgene: 168838
4	MERS-CoV	NC_019843.3	nsp4	Nonstructural	Participates in the assembly of virally-induced cytoplasmic double-membrane vesicles necessary for viral replication	1521	GCTCCTACATGGTTTAATGCGTTGCGTGACTTTACGTTAAAGGGTTATGTTCTTGCTACCATTATTGTGTTTCTGTGTGCTGTACTGATGTATTTGTGTTTACCTACATTTTCTATGGCACCTGTTGAATTTTATGAAGACCGCATCTTGGACTTTAAAGTTCTTGATAATGGTATCATTAGGGATGTAAATCCTGATGATAAGTGCTTTGCTAATAAGCACCGGTCCTTCACACAATGGTATCATGAGCATGTTGGTGGTGTCTATGACAACTCTATCACATGCCCATTGACAGTTGCAGTAATTGCTGGAGTTGCTGGTGCTCGCATTCCAGACGTACCTACTACATTGGCTTGGGTGAACAATCAGATAATTTTCTTTGTTTCTCGAGTCTTTGCT…	Addgene: 168817
5	MERS-CoV	NC_019843.3	nsp5	Nonstructural	3C-like proteinase.Cleaves the C-terminus of replicase polyprotein at 11 sites	918	AGCGGTTTGGTGAAAATGTCACATCCCAGTGGAGATGTTGAGGCTTGTATGGTTCAGGTTACCTGCGGTAGCATGACTCTTAATGGTCTTTGGCTTGACAACACAGTCTGGTGCCCACGACACGTAATGTGCCCGGCTGACCAGTTGTCTGATCCTAATTATGATGCCTTGTTGATTTCTATGACTAATCATAGTTTCAGTGTGCAAAAACACATTGGCGCTCCAGCAAACTTGCGTGTTGTTGGTCATGCCATGCAAGGCACTCTTTTGAAGTTGACTGTCGATGTTGCTAACCCTAGCACTCCAGCCTACACTTTTACAACAGTGAAACCTGGCGCAGCATTTAGTGTGTTAGCATGCTATAATGGTCGTCCGACTGGTACATTCACTGTTGTAATG…	Addgene: 168818
6	MERS-CoV	NC_019843.3	nsp6	Nonstructural	Plays a role in the initial induction of autophagosomes from host reticulum endoplasmic	876	AGTGGTGTGAGAAAAGTTACATATGGTACTGCGCATTGGTTGTTTGCGACCCTTGTCTCAACCTATGTGATAATCTTACAAGCCACTAAATTTACTTTGTGGAACTACTTGTTTGAGACTATTCCCACACAGTTGTTCCCACTCTTATTTGTGACTATGGCCTTCGTTATGTTGTTGGTTAAACACAAACACACCTTTTTGACACTTTTCTTGTTGCCTGTGGCTATTTGTTTGACTTATGCAAACATAGTCTACGAGCCCACTACTCCCATTTCGTCAGCGCTGATTGCAGTTGCAAATTGGCTTGCCCCCACTAATGCTTATATGCGCACTACACATACTGATATTGGTGTCTACATTAGTATGTCACTTGTATTAGTCATTGTAGTGAAGAGATTG…	Addgene: 168819
7	MERS-CoV	NC_019843.3	nsp7	Nonstructural	Forms a hexadecamer with nsp8 (8 subunits of each) that may participate in viral replication by acting as a primase	249	TCTAAACTTACAGATCTTAAATGCACATCTGTGGTTCTCCTCTCTGTGCTCCAACAGTTACACTTAGAGGCTAATAGTAGGGCCTGGGCTTTCTGTGTTAAATGCCATAATGATATATTGGCAGCAACAGACCCCAGTGAGGCTTTCGAGAAATTCGTAAGTCTCTTTGCTACTTTAATGACTTTTTCTGGTAATGTAGATCTTGATGCGTTAGCTAGTGATATTTTTGACACTCCTAGCGTACTTCAA	Addgene: 168820
8	MERS-CoV	NC_019843.3	nsp8	Nonstructural	Forms a hexadecamer with nsp7 (8 subunits of each) that may participate in viral replication by acting as a primase.	597	GCTACTCTTTCTGAGTTTTCACACTTAGCTACCTTTGCTGAGTTGGAAGCTGCGCAGAAAGCCTATCAGGAAGCTATGGACTCTGGTGACACCTCACCACAAGTTCTTAAGGCTTTGCAGAAGGCTGTTAATATAGCTAAAAACGCCTATGAGAAGGATAAGGCAGTGGCCCGTAAGTTAGAACGTATGGCTGATCAGGCTATGACTTCTATGTATAAGCAAGCACGTGCTGAAGACAAGAAAGCAAAAATTGTCAGTGCTATGCAAACTATGTTGTTTGGTATGATTAAGAAGCTCGACAACGATGTTCTTAATGGTATCATTTCTAACGCTAGGAATGGTTGTATACCTCTTAGTGTCATCCCACTGTGTGCTTCAAATAAACTTCGCGTTGTAATT…	Addgene: 168821
9	MERS-CoV	NC_019843.3	nsp9	Nonstructural	May participate in viral replication by acting as a ssRNA-binding protein	330	AATAATGAGATCAAACCTTCAGGTCTAAAAACCATGGTTGTGTCTGCGGGTCAAGAGCAAACTAACTGTAATACTAGTTCCTTAGCTTATTACGAACCTGTGCAGGGTCGTAAAATGCTGATGGCTCTTCTTTCTGATAATGCCTATCTCAAATGGGCGCGTGTTGAAGGTAAGGACGGATTTGTCAGTGTAGAGCTACAACCTCCTTGCAAATTCTTGATTGCGGGACCAAAAGGACCTGAAATCCGATATCTCTATTTTGTTAAAAATCTTAACAACCTTCATCGCGGGCAAGTGTTAGGGCACATTGCTGCGACTGTTAGATTGCAA	Addgene: 168822
10	MERS-CoV	NC_019843.3	nsp10	Nonstructural	Plays a pivotal role in viral transcription by stimulating both nsp14 3'-5' exoribonuclease and nsp16 2'-O-methyltransferase activities.	420	GCTGGTTCTAACACCGAGTTTGCCTCTAATTCCTCGGTGTTGTCACTTGTTAACTTCACCGTTGATCCTCAAAAAGCTTATCTCGATTTCGTCAATGCGGGAGGTGCCCCATTGACAAATTGTGTTAAGATGCTTACTCCTAAAACTGGTACAGGTATAGCTATATCTGTTAAACCAGAGAGTACAGCTGATCAAGAGACTTATGGTGGAGCTTCAGTGTGTCTCTATTGCCGTGCGCATATAGAACATCCTGATGTCTCTGGTGTTTGTAAATATAAGGGTAAGTTTGTCCAAATCCCTGCTCAGTGTGTCCGTGACCCTGTGGGATTTTGTTTGTCAAATACCCCCTGTAATGTCTGTCAATATTGGATTGGATATGGGTGCAATTGTGACTCGCTT…	Addgene: 168823
11	MERS-CoV	NC_019843.3	nsp12	Nonstructural	RNA-directed RNA polymerase; Responsible for replication and transcription of the viral RNA genome	2798	TCTAAAGATTCCAATTTTTTAAACGAGTCCGGGGTTCTATTGTAAATGCCCGAATAGAACCCTGTTCAAGTGGTTTGTCCACTGATGTCGTCTTTAGGGCATTTGACATCTGCAACTATAAGGCTAAGGTTGCTGGTATTGGAAAATACTACAAGACTAATACTTGTAGGTTTGTAGAATTAGATGACCAAGGGCATCATTTAGACTCCTATTTTGTCGTTAAGAGGCATACTATGGAGAATTATGAACTAGAGAAGCACTGTTACGACTTGTTACGTGACTGTGATGCTGTAGCTCCCCATGATTTCTTCATCTTTGATGTAGACAAAGTTAAAACACCTCATATTGTACGTCAGCGTTTAACTGAGTACACTATGATGGATCTTGTATATGCCCTGA…	Addgene: 168836
12	MERS-CoV	NC_019843.3	nsp14	Nonstructural	Possesses two different activities: an exoribonuclease activity acting on both ssRNA and dsRNA in a 3' to 5' direction and a N7-guanine methyltransferase activity	1572	TCTCAGATTGTAACTGGCCTTTTTAAAGATTGCTCTAGAGAAACTTCTGGCCTCTCACCTGCTTATGCACCAACATATGTTAGTGTTGATGACAAGTATAAGACGAGTGATGAGCTTTGCGTGAATCTTAATTTACCCGCAAATGTCCCATACTCTCGTGTTATTTCCAGGATGGGCTTTAAACTCGATGCAACAGTTCCTGGATATCCTAAGCTTTTCATTACTCGTGAAGAGGCTGTAAGGCAAGTTCGAAGCTGGATAGGCTTCGATGTTGAGGGTGCTCATGCTTCCCGTAATGCATGTGGCACCAATGTGCCTCTACAATTAGGATTTTCAACTGGTGTGAACTTTGTTGTTCAGCCAGTTGGTGTTGTAGACACTGAGTGGGGTAACATGTTA…	Addgene: 168824
13	MERS-CoV	NC_019843.3	nsp15	Nonstructural	Mn2+-dependent, uridylate-specific endoribonuclease	1029	GGTTTGGAAAACATTGCTTTTAATGTTGTTAAACAAGGCCATTTTATTGGTGTTGAGGGTGAACTACCTGTAGCTGTAGTCAATGATAAGATCTTCACCAAGAGTGGCGTTAATGACATTTGTATGTTTGAGAATAAAACCACTTTGCCTACTAATATAGCTTTTGAACTCTATGCTAAGCGTGCTGTACGCTCGCATCCCGATTTCAAATTGCTACACAATTTACAAGCAGACATTTGCTACAAGTTCGTCCTTTGGGATTATGAACGTAGCAATATTTATGGTACTGCTACTATTGGTGTATGTAAGTACACTGATATTGATGTTAATTCAGCTTTGAATATATGTTTTGACATACGCGATAATTGTTCATTGGAGAAGTTCATGTCTACTCCCAAT…	Addgene: 168825
14	MERS-CoV	NC_019843.3	nsp16	Nonstructural	Possesses 2-O-Methyltransferase plays an essential role in viral mRNAs cap methylation which is essential to evade immune system	909	GCTTCTGCAGATTGGAAACCTGGTCATGCAATGCCATCCCTCTTTAAAGTTCAAAATGTAAACCTTGAACGTTGTGAGCTTGCTAATTACAAGCAATCTATTCCTATGCCTCGCGGTGTGCACATGAACATCGCTAAATATATGCAATTGTGCCAGTATTTAAATACTTGCACATTAGCCGTGCCTGCCAATATGCGTGTTATACATTTTGGCGCTGGTTCTGATAAAGGTATCGCTCCTGGTACCTCAGTTTTACGACAGTGGCTTCCTACAGATGCCATTATTATAGATAATGATTTAAATGAGTTCGTGTCAGATGCTGACATAACTTTATTTGGAGATTGTGTAACTGTACGTGTCGGCCAACAAGTGGATCTTGTTATTTCCGACATGTATGAT…	Addgene: 168826
15	MERS-CoV	NC_019843.3	Spike	Structural	Attaches the virion to the cell membrane; mediates fusion of the virion and cellular membranes by acting as a class I viral fusion protein	4056	ATACACTCAGTGTTTCTACTGATGTTCTTGTTAACACCTACAGAAAGTTACGTTGATGTAGGGCCAGATTCTGTTAAGTCTGCTTGTATTGAGGTTGATATACAACAGACTTTCTTTGATAAAACTTGGCCTAGGCCAATTGATGTTTCTAAGGCTGACGGTATTATATACCCTCAAGGCCGTACATATTCTAACATAACTATCACTTATCAAGGTCTTTTTCCCTATCAGGGAGACCATGGTGATATGTATGTTTACTCTGCAGGACATGCTACAGGCACAACTCCACAAAAGTTGTTTGTAGCTAACTATTCTCAGGACGTCAAACAGTTTGCTAATGGGTTTGTCGTCCGTATAGGAGCAGCTGCCAATTCCACTGGCACTGTTATTATTAGCCCA…	Addgene: 168837
16	MERS-CoV	NC_019843.3	NS3	Nonstructural	Unknown function	306	AGAGTTCAAAGACCACCCACTCTCTTGTTAGTGTTTTCACTCTCTCTTTTGGTCACTGCATCCTCAAAACCTCTCTATGTACCTGAGCATTGTCAGAATTATTCTGGTTGCATGCTTAGGGCTTGTATTAAAACTGCCCAAGCTGATACAGCTGGTCTTTATACAAATTTTCGAATTGACGTCCCATCTGCAGAATCAACTGGTACTCAATCAGTTTCTGTCGATCTTGAGTCAACTTCAACTCATGATGGTCCTACCGAACATGTTACTAGTGTGAATCTTTTTGACGTTGGTTACTCAGTTAAT	Addgene: 168827
17	MERS-CoV	NC_019843.3	ORF4a	Accessory	DsRNA-binding protein that plays a role in the inhibition of host innate response	324	GATTACGTGTCTCTGCTTAATCAAATTTGGCAGAAGTACCTTAACTCACCGTATACTACTTGTTTGTACATCCCTAAACCCACAGCTAAGTATACACCTTTAGTTGGCACTTCATTGCACCCTGTGCTGTGGAACTGTCAGCTATCCTTTGCTGGTTATACTGAATCTGCTGTTAATTCTACAAAAGCTTTGGCCAAACAGGACGCAGCTCAGCGAATCGCTTGGTTGCTACATAAGGATGGAGGAATCCCTGATGGATGTTCCCTCTACCTCCGGCACTCAAGTTTATTCGCGCAAAGCGAGGAAGAGGAGCCATTCTCCAAC	Addgene: 168828
18	MERS-CoV	NC_019843.3	ORF4b	Accessory	Plays a role in the inhibition of host innate immunity	735	GAGGAATCCCTGATGGATGTTCCCTCTACCTCCGGCACTCAAGTTTATTCGCGCAAAGCGAGGAAGAGGAGCCATTCTCCAACTAAGAAACTGCGCTACGTTAAGCGTAGATTTTCTCTTCTGCGCCATGAAGACCTTAGTGTTATTGTCCAACCAACACACTATGTCAGGGTTACATTTTCAGACCCCAACATGTGGTATCTACGTTCGGGTCATCATTTACACTCAGTTCACAATTGGCTTAAACCTTATGGCGGCCAACCTGTTTCTGAGTACCATATTACTCTAGCTTTGCTAAATCTCACTGATGAAGATTTAGCTAGAGATTTTTCACCCATTGCGCTCTTTTTGCGCAATGTCAGATTTGAGCTACATGAGTTCGCCTTGCTGCGCAAAACT…	Addgene: 168829
19	MERS-CoV	NC_019843.3	ORF5	Accessory	Probably plays a role in the inhibition of host innate immunity	669	GCTTTCTCGGCGTCTTTATTTAAACCCGTCCAGCTAGTCCCAGTTTCTCCTGCATTTCATCGCATTGAGTCTACTGACTCTATTGTTTTCACATACATTCCTGCTAGCGGCTATGTAGCTGCTTTAGCTGTCAATGTGTGTCTCATTCCCCTATTATTACTGCTACGTCAAGATACTTGTCGTCGCAGCATTATCAGAACTATGGTTCTCTATTTCCTTGTTCTGTATAACTTTTTATTAGCCATTGTACTAGTCAATGGTGTACATTATCCAACTGGAAGTTGCCTGATAGCCTTCTTAGTTATCCTCATAATACTTTGGTTTGTAGATAGAATTCGTTTCTGTCTCATGCTGAATTCCTACATTCCACTGTTTGACATGCGTTCCCACTTTATTCGT…	Addgene: 168830
20	MERS-CoV	NC_019843.3	Envelope	Structural	Integral membrane protein; viroporin	243	TTACCCTTTGTCCAAGAACGAATAGGGTTGTTCATAGTAAACTTTTTCATTTTTACCGTAGTATGTGCTATAACACTCTTGGTGTGTATGGCTTTCCTTACGGCTACTAGATTATGTGTGCAATGTATGACAGGCTTCAATACCCTGTTAGTTCAGCCCGCATTATACTTGTATAATACTGGACGTTCAGTCTATGTAAAATTCCAGGATAGTAAACCCCCTCTACCACCTGACGAGTGGGTT	Addgene: 168831
21	MERS-CoV	NC_019843.3	Membrane	Structural	Component of the viral envelope that plays a central role in virus morphogenesis and assembly via its interactions with other viral proteins	654	TCTAATATGACGCAACTCACTGAGGCGCAGATTATTGCCATTATTAAAGACTGGAACTTTGCATGGTCCCTGATCTTTCTCTTAATTACTATCGTACTACAGTATGGATACCCATCCCGTAGTATGACTGTCTATGTCTTTAAAATGTTTGTTTTATGGCTCCTATGGCCATCTTCCATGGCGCTATCAATATTTAGCGCCGTTTATCCAATTGATCTAGCTTCCCAGATAATCTCTGGCATTGTAGCAGCTGTTTCAGCTATGATGTGGATTTCCTACTTTGTGCAGAGTATCCGGCTGTTTATGAGAACTGGATCATGGTGGTCATTCAATCCTGAGACTAATTGCCTTTTGAACGTTCCATTTGGTGGTACAACTGTCGTACGTCCACTCGTAGAG…	Addgene: 168832
22	MERS-CoV	NC_019843.3	Nucleocapsid	Structural	Packages the positive strand viral genome RNA into a helical ribonucleocapsid (RNP)	1236	GCATCCCCTGCTGCACCTCGTGCTGTTTCCTTTGCCGATAACAATGATATAACAAATACAAACCTATCTCGAGGTAGAGGACGTAATCCAAAACCACGAGCTGCACCAAATAACACTGTCTCTTGGTACACTGGGCTTACCCAACACGGGAAAGTCCCTCTTACCTTTCCACCTGGGCAGGGTGTACCTCTTAATGCCAATTCTACCCCTGCGCAAAATGCTGGGTATTGGCGGAGACAGGACAGAAAAATTAATACCGGGAATGGAATTAAGCAACTGGCTCCCAGGTGGTACTTCTACTACACTGGAACTGGACCCGAAGCAGCACTCCCATTCCGGGCTGTTAAGGATGGCATCGTTTGGGTCCATGAAGATGGCGCCACTGATGCTCCTTCAACT…	Addgene: 168833
23	MERS-CoV	NC_019843.3	ORF8b	Accessory	Unknown function	333	CCAATTCTACCCCTGCGCAAAATGCTGGGTATTGGCGGAGACAGGACAGAAAAATTAATACCGGGAATGGAATTAAGCAACTGGCTCCCAGGTGGTACTTCTACTACACTGGAACTGGACCCGAAGCAGCACTCCCATTCCGGGCTGTTAAGGATGGCATCGTTTGGGTCCATGAAGATGGCGCCACTGATGCTCCTTCAACTTTTGGGACGCGGAACCCTAACAATGATTCAGCTATTGTTACACAATTCGCGCCCGGTACTAAGCTTCCTAAAAACTTCCACATTGAGGGGACTGGAGGCAATAGTCAATCATCTTCAAGAGCCTCTAGCT	Addgene: 168834
24	SARS-CoV-1	NC_004718.3	nsp1	Nonstructural	Inhibits host translation by interacting with the 40S ribosomal subunit	537	GAGAGCCTTGTTCTTGGTGTCAACGAGAAAACACACGTCCAACTCAGTTTGCCTGTCCTTCAGGTTAGAGACGTGCTAGTGCGTGGCTTCGGGGACTCTGTGGAAGAGGCCCTATCGGAGGCACGTGAACACCTCAAAAATGGCACTTGTGGTCTAGTAGAGCTGGAAAAAGGCGTACTGCCCCAGCTTGAACAGCCCTATGTGTTCATTAAACGTTCTGATGCCTTAAGCACCAATCACGGCCACAAGGTCGTTGAGCTGGTTGCAGAAATGGACGGCATTCAGTACGGTCGTAGCGGTATAACACTGGGAGTACTCGTGCCACATGTGGGCGAAACCCCAATTGCATACCGCAATGTTCTTCTTCGTAAGAACGGTAATAAGGGAGCCGGTGGTCAT…	Addgene: 168841
25	SARS-CoV-1	NC_004718.3	nsp2	Nonstructural	May play a role in the modulation of host cell survival signaling pathway by interacting with host PHB and PHB2	1914	GCAGTCACTCGCTATGTCGACAACAATTTCTGTGGCCCAGATGGGTACCCTCTTGATTGCATCAAAGATTTTCTCGCACGCGCGGGCAAGTCAATGTGCACTCTTTCCGAACAACTTGATTACATCGAGTCGAAGAGAGGTGTCTACTGCTGCCGTGACCATGAGCATGAAATTGCCTGGTTCACTGAGCGCTCTGATAAGAGCTACGAGCACCAGACACCCTTCGAAATTAAGAGTGCCAAGAAATTTGACACTTTCAAAGGGGAATGCCCAAAGTTTGTGTTTCCTCTTAACTCAAAAGTCAAAGTCATTCAACCACGTGTTGAAAAGAAAAAGACTGAGGGTTTCATGGGGCGTATACGCTCTGTGTACCCTGTTGCATCTCCACAGGAGTGTAAC…	Addgene: 168863
26	SARS-CoV-1	NC_004718.3	nsp3	Nonstructural	Papain-like protease; multidomain essential component of the replication/transcription complex	5766	GCACCAATTAAAGGTGTAACCTTTGGAGAAGATACTGTTTGGGAAGTTCAAGGTTACAAGAATGTGAGAATCACATTTGAGCTTGATGAACGTGTTGACAAAGTGCTTAATGAAAAGTGCTCTGTCTACACTGTTGAATCCGGTACCGAAGTTACTGAGTTTGCATGTGTTGTAGCAGAGGCTGTTGTGAAGACTTTACAACCAGTTTCTGATCTCCTTACCAACATGGGTATTGATCTTGATGAGTGGAGTGTAGCTACATTCTACTTATTTGATGATGCTGGTGAAGAAAACTTTTCATCACGTATGTATTGTTCCTTTTACCCTCCAGATGAGGAAGAAGAGGACGATGCAGAGTGTGAGGAAGAAGAAATTGATGAAACCTGTGAACATGAGTAC…	Addgene: 168865
27	SARS-CoV-1	NC_004718.3	nsp4	Nonstructural	Component of replicase-transcriptase complex (with nsp10 and 16); contain a transmembrane domain	1500	AAGATTGTTAGTACTTGTTTTAAACTTATGCTTAAGGCCACATTATTGTGCGTTCTTGCTGCATTGGTTTGTTATATCGTTATGCCAGTACATACATTGTCAATCCATGATGGTTACACAAATGAAATCATTGGTTACAAAGCCATTCAGGATGGTGTCACTCGTGACATCATTTCTACTGATGATTGTTTTGCAAATAAACATGCTGGTTTTGACGCATGGTTTAGCCAGCGTGGTGGTTCATACAAAAATGACAAAAGCTGCCCTGTAGTAGCTGCTATCATTACAAGAGAGATTGGTTTCATAGTGCCTGGCTTACCGGGTACTGTGCTGAGAGCAATCAATGGTGACTTCTTGCATTTTCTACCTCGTGTTTTTAGTGCTGTTGGCAACATTTGC…	Addgene: 168846
28	SARS-CoV-1	NC_004718.3	nsp5	Nonstructural	3C-like proteinase (3CLpro)	918	AGTGGTTTTAGGAAAATGGCATTCCCGTCAGGCAAAGTTGAAGGGTGCATGGTACAAGTAACCTGTGGAACTACAACTCTTAATGGATTGTGGTTGGATGACACAGTATACTGTCCAAGACATGTCATTTGCACAGCAGAAGACATGCTTAATCCTAACTATGAAGATCTGCTCATTCGCAAATCCAACCATAGCTTTCTTGTTCAGGCTGGCAATGTTCAACTTCGTGTTATTGGCCATTCTATGCAAAATTGTCTGCTTAGGCTTAAAGTTGATACTTCTAACCCTAAGACACCCAAGTATAAATTTGTCCGTATCCAACCTGGTCAAACATTTTCAGTTCTAGCATGCTACAATGGTTCACCATCTGGTGTTTATCAGTGTGCCATGAGACCTAAT…	Addgene: 168847
29	SARS-CoV-1	NC_004718.3	nsp6	Nonstructural	Plays a role in host membrane rearrangement that leads to creation of cytoplasmic double-membrane vesicles (DMV) necessary for viral replication	870	GGTAAGTTCAAGAAAATTGTTAAGGGCACTCATCATTGGATGCTTTTAACTTTCTTGACATCACTATTGATTCTTGTTCAAAGTACACAGTGGTCACTGTTTTTCTTTGTTTACGAGAATGCTTTCTTGCCATTTACTCTTGGTATTATGGCAATTGCTGCATGTGCTATGCTGCTTGTTAAGCATAAGCACGCATTCTTGTGCTTGTTTCTGTTACCTTCTCTTGCAACAGTTGCTTACTTTAATATGGTCTACATGCCTGCTAGCTGGGTGATGCGTATCATGACATGGCTTGAATTGGCTGACACTAGCTTGTCTGGTTATAGGCTTAAGGATTGTGTTATGTATGCTTCAGCTTTAGTTTTGCTTATTCTCATGACAGCTCGCACTGTTTATGAT…	Addgene: 168848
30	SARS-CoV-1	NC_004718.3	nsp7	Nonstructural	Forms a hexadecamer with nsp8 that may participate in viral replication by acting as a primase	249	TCTAAAATGTCTGACGTAAAGTGCACATCTGTGGTACTGCTCTCGGTTCTTCAACAACTTAGAGTAGAGTCATCTTCTAAATTGTGGGCACAATGTGTACAACTCCACAATGATATTCTTCTTGCAAAAGACACAACTGAAGCTTTCGAGAAGATGGTTTCTCTTTTGTCTGTTTTGCTATCCATGCAGGGTGCTGTAGACATTAATAGGTTGTGCGAGGAAATGCTCGATAACCGTGCTACTCTTCAG	Addgene: 168849
31	SARS-CoV-1	NC_004718.3	nsp8	Nonstructural	Forms a hexadecamer with nsp8 that may participate in viral replication by acting as a primase	594	GCTATTGCTTCAGAATTTAGTTCTTTACCATCATATGCCGCTTATGCCACTGCCCAGGAGGCCTATGAGCAGGCTGTAGCTAATGGTGATTCTGAAGTCGTTCTCAAAAAGTTAAAGAAATCTTTGAATGTGGCTAAATCTGAGTTTGACCGTGATGCTGCCATGCAACGCAAGTTGGAAAAGATGGCAGATCAGGCTATGACCCAAATGTACAAACAGGCAAGATCTGAGGACAAGAGGGCAAAAGTAACTAGTGCTATGCAAACAATGCTCTTCACTATGCTTAGGAAGCTTGATAATGATGCACTTAACAACATTATCAACAATGCGCGTGATGGTTGTGTTCCACTCAACATCATACCATTGACTACAGCAGCCAAACTCATGGTTGTTGTCCCT…	Addgene: 168850
32	SARS-CoV-1	NC_004718.3	nsp9	Nonstructural	May participate in viral replication by acting as a ssRNA-binding protein	339	AATAATGAACTGAGTCCAGTAGCACTACGACAGATGTCCTGTGCGGCTGGTACCACACAAACAGCTTGTACTGATGACAATGCACTTGCCTACTATAACAATTCGAAGGGAGGTAGGTTTGTGCTGGCATTACTATCAGACCACCAAGATCTCAAATGGGCTAGATTCCCTAAGAGTGATGGTACAGGTACAATTTACACAGAACTGGAACCACCTTGTAGGTTTGTTACAGACACACCAAAAGGGCCTAAAGTGAAATACTTGTACTTCATCAAAGGCTTAAACAACCTAAATAGAGGTATGGTGCTGGGCAGTTTAGCTGCTACAGTACGTCTTCAG	Addgene: 168851
33	SARS-CoV-1	NC_004718.3	nsp10	Nonstructural	Growth factor-like domain; component of replicase-transcriptase complex (with nsp's 4 and 16	417	GCTGGAAATGCTACAGAAGTACCTGCCAATTCAACTGTGCTTTCCTTCTGTGCTTTTGCAGTAGACCCTGCTAAAGCATATAAGGATTACCTAGCAAGTGGAGGACAACCAATCACCAACTGTGTGAAGATGTTGTGTACACACACTGGTACAGGACAGGCAATTACTGTAACACCAGAAGCTAACATGGACCAAGAGTCCTTTGGTGGTGCTTCATGTTGTCTGTATTGTAGATGCCACATTGACCATCCAAATCCTAAAGGATTCTGTGACTTGAAAGGTAAGTACGTCCAAATACCTACCACTTGTGCTAATGACCCAGTGGGTTTTACACTTAGAAACACAGTCTGTACCGTCTGCGGAATGTGGAAAGGTTATGGCTGTAGTTGTGACCAACTC…	Addgene: 168842
34	SARS-CoV-1	NC_004718.3	nsp12	Nonstructural	RNA-dependent RNA polymerase	2795	TCTGCGGATGCATCAACGTTTTTAAACGGGTTTGCGGTGTAAGTGCAGCCCGTCTTACACCGTGCGGCACAGGCACTAGTACTGATGTCGTCTACAGGGCTTTTGATATTTACAACGAAAAAGTTGCTGGTTTTGCAAAGTTCCTAAAAACTAATTGCTGTCGCTTCCAGGAGAAGGATGAGGAAGGCAATTTATTAGACTCTTACTTTGTAGTTAAGAGGCATACTATGTCTAACTACCAACATGAAGAGACTATTTATAACTTGGTTAAAGATTGTCCAGCGGTTGCTGTCCATGACTTTTTCAAGTTTAGAGTAGATGGTGACATGGTACCACATATATCACGTCAGCGTCTAACTAAATACACAATGGCTGATTTAGTCTATGCTCTACGTCATT…	Addgene: 168861
35	SARS-CoV-1	NC_004718.3	nsp13	Nonstructural	Zinc-binding domain; RNA helicase	1803	GCTGTAGGTGCTTGTGTATTGTGCAATTCACAGACTTCACTTCGTTGCGGTGCCTGTATTAGGAGACCATTCCTATGTTGCAAGTGCTGCTATGACCATGTCATTTCAACATCACACAAATTAGTGTTGTCTGTTAATCCCTATGTTTGCAATGCCCCAGGTTGTGATGTCACTGATGTGACACAACTGTATCTAGGAGGTATGAGCTATTATTGCAAGTCACATAAGCCTCCCATTAGTTTTCCATTATGTGCTAATGGTCAGGTTTTTGGTTTATACAAAAACACATGTGTAGGCAGTGACAATGTCACTGACTTCAATGCGATAGCAACATGTGATTGGACTAATGCTGGCGATTACATACTTGCCAACACTTGTACTGAGAGACTCAAGCTTTTC…	Addgene: 168862
36	SARS-CoV-1	NC_004718.3	nsp14	Nonstructural	3'-to-5' exonuclease	1581	GCAGAAAATGTAACTGGACTTTTTAAGGACTGTAGTAAGATCATTACTGGTCTTCATCCTACACAGGCACCTACACACCTCAGCGTTGATATAAAGTTCAAGACTGAAGGATTATGTGTTGACATACCAGGCATACCAAAGGACATGACCTACCGTAGACTCATCTCTATGATGGGTTTCAAAATGAATTACCAAGTCAATGGTTACCCTAATATGTTTATCACCCGCGAAGAAGCTATTCGTCACGTTCGTGCGTGGATTGGCTTTGATGTAGAGGGCTGTCATGCAACTAGAGATGCTGTGGGTACTAACCTACCTCTCCAGCTAGGATTTTCTACAGGTGTTAACTTAGTAGCTGTACCGACTGGTTATGTTGACACTGAAAATAACACAGAATTC…	Addgene: 168843
37	SARS-CoV-1	NC_004718.3	nsp15	Nonstructural	EndoRNAase	1038	AGTTTAGAAAATGTGGCTTATAATGTTGTTAATAAAGGACACTTTGATGGACACGCCGGCGAAGCACCTGTTTCCATCATTAATAATGCTGTTTACACAAAGGTAGATGGTATTGATGTGGAGATCTTTGAAAATAAGACAACACTTCCTGTTAATGTTGCATTTGAGCTTTGGGCTAAGCGTAACATTAAACCAGTGCCAGAGATTAAGATACTCAATAATTTGGGTGTTGATATCGCTGCTAATACTGTAATCTGGGACTACAAAAGAGAAGCCCCAGCACATGTATCTACAATAGGTGTCTGCACAATGACTGACATTGCCAAGAAACCTACTGAGAGTGCTTGTTCTTCACTTACTGTCTTGTTTGATGGTAGAGTGGAAGGACAGGTAGACCTT…	Addgene: 168844
38	SARS-CoV-1	NC_004718.3	nsp16	Nonstructural	S-adenosylmethionine-dependent ribose 2'-O-methyltransferase	894	GCAAGTCAAGCGTGGCAACCAGGTGTTGCGATGCCTAACTTGTACAAGATGCAAAGAATGCTTCTTGAAAAGTGTGACCTTCAGAATTATGGTGAAAATGCTGTTATACCAAAAGGAATAATGATGAATGTCGCAAAGTATACTCAACTGTGTCAATACTTAAATACACTTACTTTAGCTGTACCCTACAACATGAGAGTTATTCACTTTGGTGCTGGCTCTGATAAAGGAGTTGCACCAGGTACAGCTGTGCTCAGACAATGGTTGCCAACTGGCACACTACTTGTCGATTCAGATCTTAATGACTTCGTCTCCGACGCAGATTCTACTTTAATTGGAGACTGTGCAACAGTACATACGGCTAATAAATGGGACCTTATTATTAGCGATATGTATGAC…	Addgene: 168845
39	SARS-CoV-1	NC_004718.3	Spike	Structural	Spike glycoprotein trimer that binds to host cell receptor ACE2	3762	TTTATTTTCTTATTATTTCTTACTCTCACTAGTGGTAGTGACCTTGACCGGTGCACCACTTTTGATGATGTTCAAGCTCCTAATTACACTCAACATACTTCATCTATGAGGGGGGTTTACTATCCTGATGAAATTTTTAGATCAGACACTCTTTATTTAACTCAGGATTTATTTCTTCCATTTTATTCTAATGTTACAGGGTTTCATACTATTAATCATACGTTTGGCAACCCTGTCATACCTTTTAAGGATGGTATTTATTTTGCTGCCACAGAGAAATCAAATGTTGTCCGTGGTTGGGTTTTTGGTTCTACCATGAACAACAAGTCACAGTCGGTGATTATTATTAACAATTCTACTAATGTTGTTATACGAGCATGTAACTTTGAATTGTGTGAC…	Addgene: 168864
40	SARS-CoV-1	NC_004718.3	ORF3a	Accessory	Viroporin, contains PDZ binding domin	819	GATTTGTTTATGAGATTTTTTACTCTTAGATCAATTACTGCACAGCCAGTAAAAATTGACAATGCTTCTCCTGCAAGTACTGTTCATGCTACAGCAACGATACCGCTACAAGCCTCACTCCCTTTCGGATGGCTTGTTATTGGCGTTGCATTTCTTGCTGTTTTTCAGAGCGCTACCAAAATAATTGCGCTCAATAAAAGATGGCAGCTAGCCCTTTATAAGGGCTTCCAGTTCATTTGCAATTTACTGCTGCTATTTGTTACCATCTATTCACATCTTTTGCTTGTCGCTGCAGGTATGGAGGCGCAATTTTTGTACCTCTATGCCTTGATATATTTTCTACAATGCATCAACGCATGTAGAATTATTATGAGATGTTGGCTTTGTTGGAAGTGCAAA…	Addgene: 168853
41	SARS-CoV-1	NC_004718.3	ORF3b	Accessory	Possesses anti -IFN activity	459	ATGCCAACTACTTTGTTTGCTGGCACACACATAACTATGACTACTGTATACCATATAACAGTGTCACAGATACAATTGTCGTTACTGAAGGTGACGGCATTTCAACACCAAAACTCAAAGAAGACTACCAAATTGGTGGTTATTCTGAGGATAGGCACTCAGGTGTTAAAGACTATGTCGTTGTACATGGCTATTTCACCGAAGTTTACTACCAGCTTGAGTCTACACAAATTACTACAGACACTGGTATTGAAAATGCTACATTCTTCATCTTTAACAAGCTTGTTAAAGACCCACCGAATGTGCAAATACACACAATCGACGGCTCTTCAGGAGTTGCTAATCCAGCAATGGATCCAATTTATGATGAGCCGACGACGACTACTAGCGTGCCTTTGT…	Addgene: 168854
42	SARS-CoV-1	NC_004718.3	Envelope	Structural	Envelope protein	225	TACTCATTCGTTTCGGAAGAAACAGGTACGTTAATAGTTAATAGCGTACTTCTTTTTCTTGCTTTCGTGGTATTCTTGCTAGTCACACTAGCCATCCTTACTGCGCTTCGATTGTGTGCGTACTGCTGCAATATTGTTAACGTGAGTTTAGTAAAACCAACGGTTTACGTCTACTCGCGTGTTAAAAATCTGAACTCTTCTGAAGGAGTTCCTGATCTTCTGGTC	Addgene: 168839
43	SARS-CoV-1	NC_004718.3	Membrane	Structural	Membrane protein	660	GCAGACAACGGTACTATTACCGTTGAGGAGCTTAAACAACTCCTGGAACAATGGAACCTAGTAATAGGTTTCCTATTCCTAGCCTGGATTATGTTACTACAATTTGCCTATTCTAATCGGAACAGGTTTTTGTACATAATAAAGCTTGTTTTCCTCTGGCTCTTGTGGCCAGTAACACTTGCTTGTTTTGTGCTTGCTGCTGTCTACAGAATTAATTGGGTGACTGGCGGGATTGCGATTGCAATGGCTTGTATTGTAGGCTTGATGTGGCTTAGCTACTTCGTTGCTTCCTTCAGGCTGTTTGCTCGTACCCGCTCAATGTGGTCATTCAACCCAGAAACAAACATTCTTCTCAATGTGCCTCTCCGGGGGACAATTGTGACCAGACCGCTCATGGAA…	Addgene: 168840
44	SARS-CoV-1	NC_004718.3	ORF6	Accessory	Disrupts cell nuclear import complex formation by tethering karyopherin alpha 2 and karyopherin beta 1 to the membrane	186	TTTCATCTTGTTGACTTCCAGGTTACAATAGCAGAGATATTGATTATCATTATGAGGACTTTCAGGATTGCTATTTGGAATCTTGACGTTATAATAAGTTCAATAGTGAGACAATTATTTAAGCCTCTAACTAAGAAGAATTATTCGGAGTTAGATGATGAAGAACCTATGGAGTTAGATTATCCA	Addgene: 168855
45	SARS-CoV-1	NC_004718.3	ORF7a	Accessory	Plays a role as antagonist of host tetherin (BST2), disrupting its antiviral effect	363	AAAATTATTCTCTTCCTGACATTGATTGTATTTACATCTTGCGAGCTATATCACTATCAGGAGTGTGTTAGAGGTACGACTGTACTACTAAAAGAACCTTGCCCATCAGGAACATACGAGGGCAATTCACCATTTCACCCTCTTGCTGACAATAAATTTGCACTAACTTGCACTAGCACACACTTTGCTTTTGCTTGTGCTGACGGTACTCGACATACCTATCAGCTGCGTGCAAGATCAGTTTCACCAAAACTTTTCATCAGACAAGAGGAGGTTCAACAAGAGCTCTACTCGCCACTTTTTCTCATTGTTGCTGCTCTAGTATTTTTAATACTTTGCTTCACCATTAAGAGAAAGACAGAA	Addgene: 168856
46	SARS-CoV-1	NC_004718.3	ORF7b	Accessory	Integral component of membrane; function unknown	129	AATGAGCTCACTTTAATTGACTTCTATTTGTGCTTTTTAGCCTTTCTGCTATTCCTTGTTTTAATAATGCTTATTATATTTTGGTTTTCACTCGAAATCCAGGATCTAGAAGAACCTTGTACCAAAGTC	Addgene: 168857
47	SARS-CoV-1	NC_004718.3	ORF8a	Accessory	May act as viroporin	114	AAACTTCTCATTGTTTTGACTTGTATTTCTCTATGCAGTTGCATATGCACTGTAGTACAGCGCTGTGCATCTAATAAACCTCATGTGCTTGAAGATCCTTGTAAGGTACAACAC	Addgene: 168858
48	SARS-CoV-1	NC_004718.3	ORF8b	Accessory	Non-structural protein which is dispensable for virus replication in cell culture	249	TGCTTGAAGATCCTTGTAAGGTACAACACTAGGGGTAATACTTATAGCACTGCTTGGCTTTGTGCTCTAGGAAAGGTTTTACCTTTTCATAGATGGCACACTATGGTTCAAACATGCACACCTAATGTTACTATCAACTGTCAAGATCCAGCTGGTGGTGCGCTTATAGCTAGGTGTTGGTACCTTCATGAAGGTCACCAAACTGCTGCATTTAGAGACGTACTTGTTGTTTTAAATAAACGAACAAAT	Addgene: 168859
49	SARS-CoV-1	NC_004718.3	Nucleocapsid	Structural	Packages the positive strand viral genome RNA into a helical ribonucleocapsid (RNP) and plays a fundamental role during virion assembly	1263	TCTGATAATGGACCCCAATCAAACCAACGTAGTGCCCCCCGCATTACATTTGGTGGACCCACAGATTCAACTGACAATAACCAGAATGGAGGACGCAATGGGGCAAGGCCAAAACAGCGCCGACCCCAAGGTTTACCCAATAATACTGCGTCTTGGTTCACAGCTCTCACTCAGCATGGCAAGGAGGAACTTAGATTCCCTCGAGGCCAGGGCGTTCCAATCAACACCAATAGTGGTCCAGATGACCAAATTGGCTACTACCGAAGAGCTACCCGACGAGTTCGTGGTGGTGACGGCAAAATGAAAGAGCTCAGCCCCAGATGGTACTTCTATTACCTAGGAACTGGCCCAGAAGCTTCACTTCCCTACGGCGCTAACAAAGAAGGCATCGTATGGGTT…	Addgene: 168852
50	SARS-CoV-1	NC_004718.3	ORF9b	Accessory	Plays a role in the inhibition of host innate immune response	291	GACCCCAATCAAACCAACGTAGTGCCCCCCGCATTACATTTGGTGGACCCACAGATTCAACTGACAATAACCAGAATGGAGGACGCAATGGGGCAAGGCCAAAACAGCGCCGACCCCAAGGTTTACCCAATAATACTGCGTCTTGGTTCACAGCTCTCACTCAGCATGGCAAGGAGGAACTTAGATTCCCTCGAGGCCAGGGCGTTCCAATCAACACCAATAGTGGTCCAGATGACCAAATTGGCTACTACCGAAGAGCTACCCGACGAGTTCGTGGTGGTGACGGCAAAA	Addgene: 168860
51	SARS-CoV-2	NC_045512.2	nsp1	Nonstructural	Suppress antiviral host response by suppressing host gene expression	537	GAGAGCCTTGTCCCTGGTTTCAACGAGAAAACACACGTCCAACTCAGTTTGCCTGTTTTACAGGTTCGCGACGTGCTCGTACGTGGCTTTGGAGACTCCGTGGAGGAGGTCTTATCAGAGGCACGTCAACATCTTAAAGATGGCACTTGTGGCTTAGTAGAAGTTGAAAAAGGCGTTTTGCCTCAACTTGAACAGCCCTATGTGTTCATCAAACGTTCGGATGCTCGAACTGCACCTCATGGTCATGTTATGGTTGAGCTGGTAGCAGAACTCGAAGGCATTCAGTACGGTCGTAGTGGTGAGACACTTGGTGTCCTTGTCCCTCATGTGGGCGAAATACCAGTGGCTTACCGCAAGGTTCTTCTTCGTAAGAACGGTAATAAAGGAGCTGGTGGCCAT…	Addgene: 168866
52	SARS-CoV-2	NC_045512.2	nsp2	Nonstructural	Essential for viral replication	1914	GCATACACTCGCTATGTCGATAACAACTTCTGTGGCCCTGATGGCTACCCTCTTGAGTGCATTAAAGACCTTCTAGCACGTGCTGGTAAAGCTTCATGCACTTTGTCCGAACAACTGGACTTTATTGACACTAAGAGGGGTGTATACTGCTGCCGTGAACATGAGCATGAAATTGCTTGGTACACGGAACGTTCTGAAAAGAGCTATGAATTGCAGACACCTTTTGAAATTAAATTGGCAAAGAAATTTGACACCTTCAATGGGGAATGTCCAAATTTTGTATTTCCCTTAAATTCCATAATCAAGACTATTCAACCAAGGGTTGAAAAGAAAAAGCTTGATGGCTTTATGGGTAGAATTCGATCTGTCTATCCAGTTGCGTCACCAAATGAATGCAAC…	Addgene: 168889
53	SARS-CoV-2	NC_045512.2	nsp3	Nonstructural	Putative PL-pro domain / Essential for viral replication	5835	GCACCAACAAAGGTTACTTTTGGTGATGACACTGTGATAGAAGTGCAAGGTTACAAGAGTGTGAATATCACTTTTGAACTTGATGAAAGGATTGATAAAGTACTTAATGAGAAGTGCTCTGCCTATACAGTTGAACTCGGTACAGAAGTAAATGAGTTCGCCTGTGTTGTGGCAGATGCTGTCATAAAAACTTTGCAACCAGTATCTGAATTACTTACACCACTGGGCATTGATTTAGATGAGTGGAGTATGGCTACATACTACTTATTTGATGAGTCTGGTGAGTTTAAATTGGCTTCACATATGTATTGTTCTTTCTACCCTCCAGATGAGGATGAAGAAGAAGGTGATTGTGAAGAAGAAGAGTTTGAGCCATCAACTCAATATGAGTATGGTACT…	Addgene: 168888
54	SARS-CoV-2	NC_045512.2	nsp4	Nonstructural	Complex with NSP3 & 6 - DMV (double-membrane vesicle) formation	1500	AAAATTGTTAATAATTGGTTGAAGCAGTTAATTAAAGTTACACTTGTGTTCCTTTTTGTTGCTGCTATTTTCTATTTAATAACACCTGTTCATGTCATGTCTAAACATACTGACTTTTCAAGTGAAATCATAGGATACAAGGCTATTGATGGTGGTGTCACTCGTGACATAGCATCTACAGATACTTGTTTTGCTAACAAACATGCTGATTTTGACACATGGTTTAGCCAGCGTGGTGGTAGTTATACTAATGACAAAGCTTGCCCATTGATTGCTGCAGTCATAACAAGAGAAGTGGGTTTTGTCGTGCCTGGTTTGCCTGGCACGATATTACGCACAACTAATGGTGACTTTTTGCATTTCTTACCTAGAGTTTTTAGTGCAGTTGGTAACATCTGT…	Addgene: 168867
55	SARS-CoV-2	NC_045512.2	nsp5	Nonstructural	3CL-pro domain	918	AGTGGTTTTAGAAAAATGGCATTCCCATCTGGTAAAGTTGAGGGTTGTATGGTACAAGTAACTTGTGGTACAACTACACTTAACGGTCTTTGGCTTGATGACGTAGTTTACTGTCCAAGACATGTGATCTGCACCTCTGAAGACATGCTTAACCCTAATTATGAAGATTTACTCATTCGTAAGTCTAATCATAATTTCTTGGTACAGGCTGGTAATGTTCAACTCAGGGTTATTGGACATTCTATGCAAAATTGTGTACTTAAGCTTAAGGTTGATACAGCCAATCCTAAGACACCTAAGTATAAGTTTGTTCGCATTCAACCAGGACAGACTTTTTCAGTGTTAGCTTGTTACAATGGTTCACCATCTGGTGTTTACCAATGTGCTATGAGGCCCAAT…	Addgene: 168868
56	SARS-CoV-2	NC_045512.2	nsp6	Nonstructural	Complex with NSP 3 & 4: DMV formation	870	AGTGCAGTGAAAAGAACAATCAAGGGTACACACCACTGGTTGTTACTCACAATTTTGACTTCACTTTTAGTTTTAGTCCAGAGTACTCAATGGTCTTTGTTCTTTTTTTTGTATGAAAATGCCTTTTTACCTTTTGCTATGGGTATTATTGCTATGTCTGCTTTTGCAATGATGTTTGTCAAACATAAGCATGCATTTCTCTGTTTGTTTTTGTTACCTTCTCTTGCCACTGTAGCTTATTTTAATATGGTCTATATGCCTGCTAGTTGGGTGATGCGTATTATGACATGGTTGGATATGGTTGATACTAGTTTGTCTGGTTTTAAGCTAAAAGACTGTGTTATGTATGCATCAGCTGTAGTGTTACTAATCCTTATGACAGCAAGAACTGTGTATGAT…	Addgene: 168869
57	SARS-CoV-2	NC_045512.2	nsp7	Nonstructural	Complex with NSP8: Primase	249	TCTAAAATGTCAGATGTAAAGTGCACATCAGTAGTCTTACTCTCAGTTTTGCAACAACTCAGAGTAGAATCATCATCTAAATTGTGGGCTCAATGTGTCCAGTTACACAATGACATTCTCTTAGCTAAAGATACTACTGAAGCCTTTGAAAAAATGGTTTCACTACTTTCTGTTTTGCTTTCCATGCAGGGTGCTGTAGACATAAACAAGCTTTGTGAAGAAATGCTGGACAACAGGGCAACCTTACAA	Addgene: 168870
58	SARS-CoV-2	NC_045512.2	nsp8	Nonstructural	Complex with NSP7: Primase	594	GCTATAGCCTCAGAGTTTAGTTCCCTTCCATCATATGCAGCTTTTGCTACTGCTCAAGAAGCTTATGAGCAGGCTGTTGCTAATGGTGATTCTGAAGTTGTTCTTAAAAAGTTGAAGAAGTCTTTGAATGTGGCTAAATCTGAATTTGACCGTGATGCAGCCATGCAACGTAAGTTGGAAAAGATGGCTGATCAAGCTATGACCCAAATGTATAAACAGGCTAGATCTGAGGACAAGAGGGCAAAAGTTACTAGTGCTATGCAGACAATGCTTTTCACTATGCTTAGAAAGTTGGATAATGATGCACTCAACAACATTATCAACAATGCAAGAGATGGTTGTGTTCCCTTGAACATAATACCTCTTACAACAGCAGCCAAACTAATGGTTGTCATACCA…	Addgene: 168871
59	SARS-CoV-2	NC_045512.2	nsp9	Nonstructural	RNA/DNA binding activity	339	AATAATGAGCTTAGTCCTGTTGCACTACGACAGATGTCTTGTGCTGCCGGTACTACACAAACTGCTTGCACTGATGACAATGCGTTAGCTTACTACAACACAACAAAGGGAGGTAGGTTTGTACTTGCACTGTTATCCGATTTACAGGATTTGAAATGGGCTAGATTCCCTAAGAGTGATGGAACTGGTACTATCTATACAGAACTGGAACCACCTTGTAGGTTTGTTACAGACACACCTAAAGGTCCTAAAGTGAAGTATTTATACTTTATTAAAGGATTAAACAACCTAAATAGAGGTATGGTACTTGGTAGTTTAGCTGCCACAGTACGTCTACAA	Addgene: 168872
60	SARS-CoV-2	NC_045512.2	nsp10	Nonstructural	Complex with NSP14: Replication fidelity	418	AGCTGGTAATGCAACAGAAGTGCCTGCCAATTCAACTGTATTATCTTTCTGTGCTTTTGCTGTAGATGCTGCTAAAGCTTACAAAGATTATCTAGCTAGTGGGGGACAACCAATCACTAATTGTGTTAAGATGTTGTGTACACACACTGGTACTGGTCAGGCAATAACAGTTACACCGGAAGCCAATATGGATCAAGAATCCTTTGGTGGTGCATCGTGTTGTCTGTACTGCCGTTGCCACATAGATCATCCAAATCCTAAAGGATTTTGTGACTTAAAAGGTAAGTATGTACAAATACCTACAACTTGTGCTAATGACCCTGTGGGTTTTACACTTAAAAACACAGTCTGTACCGTCTGCGGTATGTGGAAAGGTTATGGCTGTAGTTGTGATCAACT…	Addgene: 168873
61	SARS-CoV-2	NC_045512.2	nsp12	Nonstructural	RNA-dependent RNA polymerase	2796	TCAGCTGATGCACAATCGTTTTTAAACCGGGTTTGCGGTGTAAGTGCAGCCCGTCTTACACCGTGCGGCACAGGCACTAGTACTGATGTCGTATACAGGGCTTTTGACATCTACAATGATAAAGTAGCTGGTTTTGCTAAATTCCTAAAAACTAATTGTTGTCGCTTCCAAGAAAAGGACGAAGATGACAATTTAATTGATTCTTACTTTGTAGTTAAGAGACACACTTTCTCTAACTACCAACATGAAGAAACAATTTATAATTTACTTAAGGATTGTCCAGCTGTTGCTAAACATGACTTCTTTAAGTTTAGAATAGACGGTGACATGGTACCACATATATCACGTCAACGTCTTACTAAATACACAATGGCAGACCTCGTCTATGCTTTAAGGCAT…	Addgene: 168892
62	SARS-CoV-2	NC_045512.2	nsp13	Nonstructural	Helicase	1803	GCTGTTGGGGCTTGTGTTCTTTGCAATTCACAGACTTCATTAAGATGTGGTGCTTGCATACGTAGACCATTCTTATGTTGTAAATGCTGTTACGACCATGTCATATCAACATCACATAAATTAGTCTTGTCTGTTAATCCGTATGTTTGCAATGCTCCAGGTTGTGATGTCACAGATGTGACTCAACTTTACTTAGGAGGTATGAGCTATTATTGTAAATCACATAAACCACCCATTAGTTTTCCATTGTGTGCTAATGGACAAGTTTTTGGTTTATATAAAAATACATGTGTTGGTAGCGATAATGTTACTGACTTTAATGCAATTGCAACATGTGACTGGACAAATGCTGGTGATTACATTTTAGCTAACACCTGTACTGAAAGACTCAAGCTTTTT…	Addgene: 168890
63	SARS-CoV-2	NC_045512.2	nsp14	Nonstructural	ExoN: 3'-5' exonuclease	1581	GCTGAAAATGTAACAGGACTCTTTAAAGATTGTAGTAAGGTAATCACTGGGTTACATCCTACACAGGCACCTACACACCTCAGTGTTGACACTAAATTCAAAACTGAAGGTTTATGTGTTGACATACCTGGCATACCTAAGGACATGACCTATAGAAGACTCATCTCTATGATGGGTTTTAAAATGAATTATCAAGTTAATGGTTACCCTAACATGTTTATCACCCGCGAAGAAGCTATAAGACATGTACGTGCATGGATTGGCTTCGATGTCGAGGGGTGTCATGCTACTAGAGAAGCTGTTGGTACCAATTTACCTTTACAGCTAGGTTTTTCTACAGGTGTTAACCTAGTTGCTGTACCTACAGGTTATGTTGATACACCTAATAATACAGATTTT…	Addgene: 168874
64	SARS-CoV-2	NC_045512.2	nsp15	Nonstructural	XendoU: poly(U)-specific endoribonuclease	1038	AGTTTAGAAAATGTGGCTTTTAATGTTGTAAATAAGGGACACTTTGATGGACAACAGGGTGAAGTACCAGTTTCTATCATTAATAACACTGTTTACACAAAAGTTGATGGTGTTGATGTAGAATTGTTTGAAAATAAAACAACATTACCTGTTAATGTAGCATTTGAGCTTTGGGCTAAGCGCAACATTAAACCAGTACCAGAGGTGAAAATACTCAATAATTTGGGTGTGGACATTGCTGCTAATACTGTGATCTGGGACTACAAAAGAGATGCTCCAGCACATATATCTACTATTGGTGTTTGTTCTATGACTGACATAGCCAAGAAACCAACTGAAACGATTTGTGCACCACTCACTGTCTTTTTTGATGGTAGAGTTGATGGTCAAGTAGACTTA…	Addgene: 168875
65	SARS-CoV-2	NC_045512.2	nsp16	Nonstructural	2'-O'-MT: 2'-O-ribo methyltransferase	894	TCTAGTCAAGCGTGGCAACCGGGTGTTGCTATGCCTAATCTTTACAAAATGCAAAGAATGCTATTAGAAAAGTGTGACCTTCAAAATTATGGTGATAGTGCAACATTACCTAAAGGCATAATGATGAATGTCGCAAAATATACTCAACTGTGTCAATATTTAAACACATTAACATTAGCTGTACCCTATAATATGAGAGTTATACATTTTGGTGCTGGTTCTGATAAAGGAGTTGCACCAGGTACAGCTGTTTTAAGACAGTGGTTGCCTACGGGTACGCTGCTTGTCGATTCAGATCTTAATGACTTTGTCTCTGATGCAGATTCAACTTTGATTGGTGATTGTGCAACTGTACATACAGCTAATAAATGGGATCTCATTATTAGTGATATGTACGAC…	Addgene: 168876
66	SARS-CoV-2	NC_045512.2	Spike	Structural	Spike glycoprotein trimer	3816	TTTGTTTTTCTTGTTTTATTGCCACTAGTCTCTAGTCAGTGTGTTAATCTTACAACCAGAACTCAATTACCCCCTGCATACACTAATTCTTTCACACGTGGTGTTTATTACCCTGACAAAGTTTTCAGATCCTCAGTTTTACATTCAACTCAGGACTTGTTCTTACCTTTCTTTTCCAATGTTACTTGGTTCCATGCTATACATGTCTCTGGGACCAATGGTACTAAGAGGTTTGATAACCCTGTCCTACCATTTAATGATGGTGTTTATTTTGCTTCCACTGAGAAGTCTAACATAATAAGAGGCTGGATTTTTGGTACTACTTTAGATTCGAAGACCCAGTCCCTACTTATTGTTAATAACGCTACTAATGTTGTTATTAAAGTCTGTGAATTTCAA…	Addgene: 168891
67	SARS-CoV-2	NC_045512.2	ORF3a	Accessory	Activate inflammatory signal via JNK, NKkB, IL-8 and RANTES	822	GATTTGTTTATGAGAATCTTCACAATTGGAACTGTAACTTTGAAGCAAGGTGAAATCAAGGATGCTACTCCTTCAGATTTTGTTCGCGCTACTGCAACGATACCGATACAAGCCTCACTCCCTTTCGGATGGCTTATTGTTGGCGTTGCACTTCTTGCTGTTTTTCAGAGCGCTTCCAAAATCATAACCCTCAAAAAGAGATGGCAACTAGCACTCTCCAAGGGTGTTCACTTTGTTTGCAACTTGCTGTTGTTGTTTGTAACAGTTTACTCACACCTTTTGCTCGTTGCTGCTGGCCTTGAAGCCCCTTTTCTCTATCTTTATGCTTTAGTCTACTTCTTGCAGAGTATAAACTTTGTAAGAATAATAATGAGGCTTTGGCTTTGCTGGAAATGCCGT…	Addgene: 168877
68	SARS-CoV-2	NC_045512.2	ORF3b	Accessory	Activate inflammatory signal via RUNX1B, JNK and ERK	60	CCAACTATTTTCTTTGCTGGCATACTAATTGTTACGACTATTGTATACCTTACAATAGTG	Addgene: 168878
69	SARS-CoV-2	NC_045512.2	Envelope	Structural	Envelope protein	222	TACTCATTCGTTTCGGAAGAGACAGGTACGTTAATAGTTAATAGCGTACTTCTTTTTCTTGCTTTCGTGGTATTCTTGCTAGTTACACTAGCCATCCTTACTGCGCTTCGATTGTGTGCGTACTGCTGCAATATTGTTAACGTGAGTCTTGTAAAACCTTCTTTTTACGTTTACTCTCGTGTTAAAAATCTGAATTCTTCTAGAGTTCCTGATCTTCTGGTC	Addgene: 168879
70	SARS-CoV-2	NC_045512.2	Membrane	Structural	Membrane protein	663	GCAGATTCCAACGGTACTATTACCGTTGAAGAGCTTAAAAAGCTCCTTGAACAATGGAACCTAGTAATAGGTTTCCTATTCCTTACATGGATTTGTCTTCTACAATTTGCCTATGCCAACAGGAATAGGTTTTTGTATATAATTAAGTTAATTTTCCTCTGGCTGTTATGGCCAGTAACTTTAGCTTGTTTTGTGCTTGCTGCTGTTTACAGAATAAATTGGATCACCGGTGGAATTGCTATCGCAATGGCTTGTCTTGTAGGCTTGATGTGGCTCAGCTACTTCATTGCTTCTTTCAGACTGTTTGCGCGTACGCGTTCCATGTGGTCATTCAATCCAGAAACTAACATTCTTCTCAACGTGCCACTCCATGGCACTATTCTGACCAGACCGCTTCTA…	Addgene: 168880
71	SARS-CoV-2	NC_045512.2	ORF6	Accessory	Antagonize STAT1 function and IFN signalling	180	TTTCATCTCGTTGACTTTCAGGTTACTATAGCAGAGATATTACTAATTATTATGAGGACTTTTAAAGTTTCCATTTGGAATCTTGATTACATCATAAACCTCATAATTAAAAATTTATCTAAGTCACTAACTGAGAATAAATATTCTCAATTAGATGAAGAGCAACCAATGGAGATTGAT	Addgene: 168881
72	SARS-CoV-2	NC_045512.2	ORF7a	Accessory	Induce inflammatory response via NFkB, IL8 and RANTES	360	AAAATTATTCTTTTCTTGGCACTGATAACACTCGCTACTTGTGAGCTTTATCACTACCAAGAGTGTGTTAGAGGTACAACAGTACTTTTAAAAGAACCTTGCTCTTCTGGAACATACGAGGGCAATTCACCATTTCATCCTCTAGCTGATAACAAATTTGCACTGACTTGCTTTAGCACTCAATTTGCTTTTGCTTGTCCTGACGGCGTAAAACACGTCTATCAGTTACGTGCCAGATCAGTTTCACCTAAACTGTTCATCAGACAAGAGGAAGTTCAAGAACTTTACTCTCCAATTTTTCTTATTGTTGCGGCAATAGTGTTTATAACACTTTGCTTCACACTCAAAAGAAAGACAGAA	Addgene: 168882
73	SARS-CoV-2	NC_045512.2	ORF7b	Accessory	Induce inflammatory response	126	ATTGAACTTTCATTAATTGACTTCTATTTGTGCTTTTTAGCCTTTCTGCTATTCCTTGTTTTAATTATGCTTATTATCTTTTGGTTCTCACTTGAACTGCAAGATCATAATGAAACTTGTCACGCC	Addgene: 168883
74	SARS-CoV-2	NC_045512.2	ORF8	Accessory	Induce apoptosis via mitochondria-dependent pathway	360	AAATTTCTTGTTTTCTTAGGAATCATCACAACTGTAGCTGCATTTCACCAAGAATGTAGTTTACAGTCATGTACTCAACATCAACCATATGTAGTTGATGACCCGTGTCCTATTCACTTCTATTCTAAATGGTATATTAGAGTAGGAGCTAGAAAATCAGCACCTTTAATTGAATTGTGCGTGGATGAGGCTGGTTCTAAATCACCCATTCAGTACATCGATATCGGTAATTATACAGTTTCCTGTTTACCTTTTACAATTAATTGCCAGGAACCTAAATTGGGTAGTCTTGTAGTGCGTTGTTCGTTCTATGAAGACTTTTTAGAGTATCATGACGTTCGTGTTGTTTTAGATTTCATC	Addgene: 168884
75	SARS-CoV-2	NC_045512.2	Nucleocapsid	Structural	Nucleoprotein for virus RNA genome	1254	TCTGATAATGGACCCCAAAATCAGCGAAATGCACCCCGCATTACGTTTGGTGGACCCTCAGATTCAACTGGCAGTAACCAGAATGGAGAACGCAGTGGGGCGCGATCAAAACAACGTCGGCCCCAAGGTTTACCCAATAATACTGCGTCTTGGTTCACCGCTCTCACTCAACATGGCAAGGAAGACCTTAAATTCCCTCGAGGACAAGGCGTTCCAATTAACACCAATAGCAGTCCAGATGACCAAATTGGCTACTACCGAAGAGCTACCAGACGAATTCGTGGTGGTGACGGTAAAATGAAAGATCTCAGTCCAAGATGGTATTTCTACTACCTAGGAACTGGGCCAGAAGCTGGACTTCCCTATGGTGCTAACAAAGACGGCATCATATGGGTTGCA…	Addgene: 168886
76	SARS-CoV-2	NC_045512.2	ORF9b	Accessory	Induce apoptosis	288	GACCCCAAAATCAGCGAAATGCACCCCGCATTACGTTTGGTGGACCCTCAGATTCAACTGGCAGTAACCAGAATGGAGAACGCAGTGGGGCGCGATCAAAACAACGTCGGCCCCAAGGTTTACCCAATAATACTGCGTCTTGGTTCACCGCTCTCACTCAACATGGCAAGGAAGACCTTAAATTCCCTCGAGGACAAGGCGTTCCAATTAACACCAATAGCAGTCCAGATGACCAAATTGGCTACTACCGAAGAGCTACCAGACGAATTCGTGGTGGTGACGGTAAAA	Addgene: 168885
77	SARS-CoV-2	NC_045512.2	ORF14(9c)	Accessory	Unknown function	216	CTGCAATCGTGCTACAACTTCCTCAAGGAACAACATTGCCAAAAGGCTTCTACGCAGAAGGGAGCAGAGGCGGCAGTCAAGCCTCTTCTCGTTCCTCATCACGTAGTCGCAACAGTTCAAGAAATTCAACTCCAGGCAGCAGTAGGGGAACTTCTCCTGCTAGAATGGCTGGCAATGGCGGTGATGCTGCTCTTGCTTTGCTGCTGCTTGACAGAT	Addgene: 168887
78	HCoV-HKU1	NC_006577.2	nsp1	Nonstructural	Promotes the degradation of host mRNAs by inducing an endonucleolytic RNA cleavage in template mRNAs	663	ATTAAAACCAGCAAATACGGTCTCGGCTTCAAGTGGGCGCCAGAATTTCGTTGGCTGCTTCCGGATGCAGCGGAGGAGTTGGCTAGTCCTATGAAGTCAGATGAGGGTGGGTTATGCCCCTCTACTGGTCAAGCGATGGAAAGTGTTGGATTCGTTTATGATAATCATGTGAAGATAGATTGTCGCTGCATTCTTGGACAAGAATGGCATGTGCAGTCAAATCTTATCCGTGATATTTTTGTTCATGAAGATCTACATGTTGTAGAAGTTCTAACTAAAACAGCCGTAAAGTCCGGTACGGCAATTTTAATTAAATCACCTTTGCATAGCTTGGGTGGTTTTCCTAAAGGGTATGTTATGGGCTTGTTCCGTTCATACAAGACTAAACGTTATGTTGTA…	Addgene: 168893
79	HCoV-HKU1	NC_006577.2	nsp2	Nonstructural	May play a role in the modulation of host cell survival signaling pathway by interacting with host PHB and PHB2	1761	ATTAAACCCGTACTTTTTGTAGACCAGTATGGTTGTGACTATTCTGGTAAATTAGCAGATTGTCTTCAAGCTTATGGTCATTATTCTTTGCAAGATATGAGACAAAAGCAGTCTGTATGGCTTGCCAATTGTGACTTTGATATTGTAGTGGCTTGGCATGTAGTTCGTGATTCACGATTTGTTATGCGCCTGCAGACTATAGCTACTATTTGTGGTATTAAATATGTTGCACAACCTACAGAAGATGTAGTAGATGGAGATGTAGTTATACGTGAACCTGTACATTTATTATCTGCTGATGCAATAGTTTTAAAGCTTCCTAGTTTGATGAAAGTTATGACTCATATGGATGATTTTTCTATTAAATCTATATATAATGTTGATTTGTGTGATTGTGGT…	Addgene: 168908
80	HCoV-HKU1	NC_006577.2	nsp6	Nonstructural	Plays a role in the initial induction of autophagosomes from host reticulum endoplasmic	861	TCTAAAACAAAAAGATTTATTAAAGAAACAATTTATTGGATTTTGATATCTACATTTTTGTTTAGTTGTATAATTTCTGCATTTGTTAAATGGACTATATTTATGTATATTAATACACATATGATTGGTGTTACATTATGTGTACTTTGTTTTGTTAGTTTTATGATGTTACTAGTTAAACATAAGCATTTTTATTTGACTATGTATATAATTCCTGTACTCTGTACCTTGTTTTATGTAAATTATTTAGTTGTTTATAAGGAAGGTTTTAGAGGTTTTACTTATGTCTGGCTCTCATATTTTGTTCCTGCTGTGAATTTTACTTATGTTTATGAAGTATTTTATGGTTGTATTTTATGTGTTTTTGCTATTTTTATAACTATGCATAGTATTAATCAT…	Addgene: 168895
81	HCoV-HKU1	NC_006577.2	nsp7	Nonstructural	Forms a hexadecamer with nsp8 (8 subunits of each) that may participate in viral replication by acting as a primase	276	TCAAAATTGACTGATGTGAAATGTGCTAATGTTGTTTTGTTAAATTGTTTACAGCATTTGCATGTTGCTTCTAATTCTAAGTTGTGGCAGTATTGTAGTGTTTTACATAATGAAATACTATCTACTTCAGATTTGAGTGTAGCTTTTGATAAGCTTGCTCAATTATTGATTGTTTTATTCGCCAATCCTGCTGCAGTTGATACTAAGTGTCTTGCAAGTATAGATGAAGTTAGCGATGATTATGTTCAAGATAGTACCGTTTTGCAGGCTTTGCAA	Addgene: 168896
82	HCoV-HKU1	NC_006577.2	nsp8	Nonstructural	Forms a hexadecamer with nsp7 (8 subunits of each) that may participate in viral replication by acting as a primase	582	AGTGAGTTTGTAAATATGGCTAGTTTTGTTGAATATGAAGTCGCAAAGAAAAATTTGGCTGATGCTAAAAATAGTGGTTCTGTTAATCAACAACAGATAAAACAGTTAGAAAAAGCATGTAATATAGCTAAGTCTGTGTATGAACGTGATAAAGCTGTAGCTCGCAAACTTGAACGTATGGCAGACCTAGCACTTACTAACATGTATAAAGAGGCTCGGATTAATGATAAGAAGAGTAAAGTTGTTTCCGCTTTGCAGACAATGCTTTTTAGCATGGTTCGTAAATTGGATAATCAGGCTTTAAATTCTATTCTGGATAATGCTGTTAAAGGTTGTGTACCTTTGAGTGCTATTCCAGCATTGGCTGCTAATACTTTAACTATAGTAATACCAGATAAA…	Addgene: 168897
83	HCoV-HKU1	NC_006577.2	nsp9	Nonstructural	May participate in viral replication by acting as a ssRNA-binding protein	330	AATAATGAGTTGATGCCTCATAAATTAAAAATACAAGTTGTTAATAGTGGTTCTGATATGAATTGTAATATTCCTACTCAATGTTATTATAATAATGGTAGTAGTGGTAGAATAGTTTATGCTGTTCTTAGTGATGTTGATGGTCTTAAGTATACTAAGATAATGAAAGATGATGGAAATTGTGTTGTTTTAGAGCTTGATCCTCCTTGTAAATTTTCTATACAAGATGTTAAGGGACTTAAAATTAAGTATCTTTATTTTATTAAAGGATGTAACACTTTAGCTAGAGGGTGGGTTGTTGGTACTTTATCTTCAACAATTAGATTGCAG	Addgene: 168898
84	HCoV-HKU1	NC_006577.2	nsp10	Nonstructural	Plays a pivotal role in viral transcription by stimulating both nsp14 3'-5' exoribonuclease and nsp16 2'-O-methyltransferase activities.	411	GCTGGTGTTGCTACTGAGTATGCAGCTAATTCTTCTATACTTTCATTATGTGCATTTTCTGTAGATCCTAAGAAAACTTATTTAGATTATATACAACAAGGTGGTGTACCTATAATTAATTGTGTTAAAATGCTCTGTGATCATGCTGGTACTGGTATGGCCATTACTATTAAACCTGAGGCTACTATTAACCAAGATTCTTATGGTGGTGCCTCAGTTTGTATTTATTGCCGTGCACGTGTAGAGCATCCAGATGTAGATGGTATATGTAAATTACGTGGTAAATTTGTACAAGTCCCTTTGGGTATAAAAGATCCTATTCTTTATGTGTTAACACATGATGTTTGTCAAGTCTGTGGTTTTTGGAGAGATGGCAGTTGTTCCTGTGTAGGTTCAAGT…	Addgene: 168899
85	HCoV-HKU1	NC_006577.2	nsp12	Nonstructural	RNA-directed RNA polymerase; Responsible for replication and transcription of the viral RNA genome	2783	TCTAAAGATTTAAATTTTTTAAACGGGTTCGGGGTACTAGTGTGAATGCCCGGCTAGTACCCTGTGCTAGTGGTTTATCTACTGATGTTCAATTAAGGGCATTTGACATTTGTAATACCAATAGAGCTGGTATAGGTTTATATTATAAAGTGAATTGTTGCCGTTTTCAGCGTATAGATGACGACGGTAATAAATTGGATAAGTTCTTTGTTGTCAAAAGAACTAATTTAGAAGTTTATAATAAAGAGAAAACTTATTATGAGTTGACTAAAAGTTGTGGTGTTGTGGCTGAACATGATTTCTTTACATTTGATATTGATGGTAGTCGCGTGCCACATATAGTTCGTAGGAATCTTTCAAAGTATACTATGTTAGATCTTTGCTATGCATTGCGTCATT…	Addgene: 168909
86	HCoV-HKU1	NC_006577.2	nsp13	Nonstructural	Helicase	1809	AGTGTAGGTGCATGCGTTGTTTGTTCATCACAAACTTCTTTGCGTTGTGGCAGTTGTATACGTAAGCCTTTGTTATGTTGTAAATGTTGTTATGACCATGTTATGGCAACTAATCATAAATATGTTTTGAGTGTCTCACCTTACGTTTGTAATGCACCTAACTGTGATGTGAGTGATGTCACCAAATTATATTTGGGCGGTATGTCTTACTATTGTGAAAACCATAAACCCCATTATTCATTTAAGTTAGTTATGAATGGTATGGTCTTTGGTTTGTATAAACAATCTTGCACGGGTTCACCTTATATAGATGATTTTAATAAGATAGCTAGTTGTAAATGGACAGAAGTTGATGATTATGTTCTGGCAAATGAGTGTATTGAACGTTTAAAGTTATTT…	Addgene: 168910
87	HCoV-HKU1	NC_006577.2	nsp15	Nonstructural	Mn2+-dependent, uridylate-specific endoribonuclease	1122	AGTTTAGAAAACGTAATATATAACTTGGTTAATGTTGGTCATTATGATGGACGTACAGGTGAATTACCTTGTGCTATTATGAATGACAAAGTTGTTGTTAAGATTAATAATGTAGATACTGTTATTTTTAAAAATAATACATCATTTCCTACTAATATAGCTGTTGAATTGTTTACAAAACGTAGTATCCGGCACCACCCTGAACTTAAGATTCTTAGAAATTTGAACATTGATATTTGTTGGAAGCATGTCCTGTGGGATTATGTTAAAGATAGTTTGTTTTGTAGTTCCACTTATGGTGTTTGTAAATACACAGATTTGAAGTTCATCGAAAATTTGAATATACTTTTTGATGGTCGTGACACTGGCGCTTTAGAAGCTTTTAGAAAAGCAAGAAAT…	Addgene: 168900
88	HCoV-HKU1	NC_006577.2	nsp16	Nonstructural	Possesses 2-O-Methyltransferase activity; plays an essential role in viral mRNAs cap methylation which is essential to evade immune system	897	GCCACTAATGATTGGAAACCTGGCTATTCTATGCCTGTTTTGTATAAGTATTTGAATGTTCCATTAGAGAGAGTCTCTTTATGGAATTATGGTAAACCTATTAATTTGCCTACAGGCTGTATGATGAATGTTGCTAAGTACACTCAATTATGTCAGTATTTGAATACTACAACATTAGCTGTTCCTGTTAATATGCGTGTTTTACATTTAGGTGCAGGGTCTGATAAAGAAGTAGCTCCAGGTTCTGCTGTTTTAAGACAGTGGTTACCATCTGGTAGTATTCTTGTAGATAATGATTTAAACCCATTTGTTAGCGATAGTTTAGTTACTTATTTTGGAGATTGTATGACTTTACCATTTGATTGTCATTGGGATTTGATAATATCTGATATGTATGAT…	Addgene: 168901
89	HCoV-HKU1	NC_006577.2	Hemagglutinin-esterase	Accessory	Structural protein that makes short spikes at the surface of the virus. Contains receptor binding and receptor-destroying activities.	1155	TTAATTATATTCCTGTTCTTCTACTTTTGCTACGGATTCAACGAGCCACTGAACGTGGTAAGCCACCTGAATCACGATTGGTTCTTGTTCGGAGACAGCCGCTCCGACTGCAATCACATCAACAACTTGAAGATCAAGAACTTCGACTACCTGGACATCCATCCATCCCTGTGTAATAACGGGAAAATATCTTCCAGCGCAGGGGACTCAATCTTCAAATCCTTCCACTTTACCAGATTCTACAACTATACGGGTGAGGGCGACCAGATCATCTTCTACGAAGGGGTGAACTTCAACCCATACCACAGGTTCAAATGCTTCCCCAACGGAAGCAACGACGTGTGGCTGCTGAATAAAGTCCGCTTCTACAGAGCACTCTACTCCAACATGGCGTTCTTC…	Addgene: 168902
90	HCoV-HKU1	NC_006577.2	Spike	Structural	Spike protein S1 attaches the virion to the cell membrane by interacting with host receptor, initiating the infection. Spike protein S2 mediates fusion of the virion and cellular membranes by acting as a class I viral fusion protein	4065	TTATTAATTATTTTTATTTTGCCTACAACATTAGCTGTTATAGGTGATTTTAATTGTACTAATTTTGCTATTAATGATTTAAACACCACAGTTCCTCGCATAAGTGAGTATGTTGTGGATGTTTCTTATGGTTTGGGTACATATTATATACTTGATCGTGTTTATTTAAATACTACTATATTATTTACTGGTTATTTCCCTAAATCTGGTGCCAATTTTAGGGATCTATCTTTAAAAGGTACTACATATTTGAGTACTCTTTGGTATCAGAAACCCTTTTTATCTGATTTTAATAATGGTATTTTTTCTAGAGTTAAGAATACTAAGTTGTATGTTAATAAAACTTTGTATAGTGAGTTTAGTACTATAGTTATAGGTAGTGTTTTTATTAACAACTCT…	Addgene: 168911
91	HCoV-HKU1	NC_006577.2	ORF4	Accessory	Unknown function	324	GACGTTTGGAGACCTAGCTACACACATTCTCTTGTTATTAGAGAATTTGGTGTTACAAACCTTGAAGATTTGTGTCTAAAGTATAATTACTGTCAACCTATTGTTGGTTACTGTATTGTACCTTTAAATGTTTGGTGTCGCAAGTTTGGCAAATTTGCTTCTCACTTTACATTACGTAGTCACGATATTTCCCATAGTAATAATTTTGGTGTTGTAACTAGTTTTACTACTTATGGTAATACTGTTTCTGAGGCTGTGTCTAGATTAGTTGAATCAGCTTCTGAATTTATTGTTTGGCGTGCAGAGGCACTTAATAAGTATGGT	Addgene: 168903
92	HCoV-HKU1	NC_006577.2	Envelope	Structural	Integral membrane protein; viroporin	243	GTTGATTTATTTTTCAATGATACTGCTTGGTACATAGGACAGATTTTAGTTTTAGTTTTATTTTGTCTTATTTCTTTAATCTTTGTTGTTGCTTTTTTAGCAACTATTAAGCTTTGTATGCAACTTTGTGGTTTTTGTAATTTCTTTATTATTTCACCTTCGGCTTACGTTTATAAAAGAGGTATGCAGTTGTATAAGTCTTATAGTGAACAAGTTATACCACCCACTTCAGATTATTTAATC	Addgene: 168904
93	HCoV-HKU1	NC_006577.2	Membrane	Structural	Component of the viral envelope that plays a central role in virus morphogenesis and assembly via its interactions with other viral proteins.	666	AATAAATCTTTTCTTCCTCAATTTACTTCTGATCAAGCTGTTACATTCTTAAAAGAATGGAATTTCTCTTTGGGTGTAATACTACTTTTTATTACTATCATATTGCAGTTCGGTTATACGAGCCGTAGTATGTTTGTTTATCTTATCAAGATGATTATTCTTTGGCTTATGTGGCCATTGACTATCACCTTGACTATATTTAATTGTTTTTATGCTTTGAATAATGCTTTTCTTGCATTTTCTATAGTGTTTACTATTATTTCTATTGTTATATGGATTCTTTATTTTGTTAATAGTATTCGGCTTTTTATTAGAACTGGCAGTTGGTGGAGTTTTAATCCAGAGACCAATAATCTTATGTGTATTGATATGAAAGGCAAGATGTTTGTTAGGCCAGTT…	Addgene: 168905
94	HCoV-HKU1	NC_006577.2	Nucleocapsid	Structural	Packages the positive strand viral genome RNA into a helical ribonucleocapsid (RNP)	1320	TCTTATACTCCCGGTCATTATGCTGGAAGTAGAAGCTCCTCTGGAAATCGTTCAGGAATCCTCAAGAAAACTTCTTGGGCTGACCAATCTGAGCGAAATTACCAAACCTTTAATAGAGGCAGAAAAACCCAACCTAAATTCACTGTGTCTACTCAACCACAAGGAAATACTATCCCACATTATTCCTGGTTCTCCGGGATCACTCAATTTCAAAAAGGTAGAGACTTTAAATTTTCAGATGGTCAAGGAGTTCCCATTGCTTTCGGAGTACCCCCTTCTGAAGCAAAAGGATATTGGTATAGACACAGCCGGCGTTCTTTTAAAACAGCTGATGGTCAACAAAAGCAGTTGTTACCGAGATGGTATTTCTACTATCTCGGTACCGGCCCATATGCCAAT…	Addgene: 168906
95	HCoV-HKU1	NC_006577.2	Nucleocapsid2	Structural	Unknown function	612	CTGGAAGTAGAAGCTCCTCTGGAAATCGTTCAGGAATCCTCAAGAAAACTTCTTGGGCTGACCAATCTGAGCGAAATTACCAAACCTTTAATAGAGGCAGAAAAACCCAACCTAAATTCACTGTGTCTACTCAACCACAAGGAAATACTATCCCACATTATTCCTGGTTCTCCGGGATCACTCAATTTCAAAAAGGTAGAGACTTTAAATTTTCAGATGGTCAAGGAGTTCCCATTGCTTTCGGAGTACCCCCTTCTGAAGCAAAAGGATATTGGTATAGACACAGCCGGCGTTCTTTTAAAACAGCTGATGGTCAACAAAAGCAGTTGTTACCGAGATGGTATTTCTACTATCTCGGTACCGGCCCATATGCCAATGCATCCTATGGTGAATCCCTCG…	Addgene: 168907
96	HCoV-NL63	NC_005831.2	nsp1	Nonstructural	Suppresses host protein synthesis and IFN response	327	TTTTACAATCAAGTGACACTTGCTGTTGCAAGTGATTCGGAAATTTCAGGTTTTGGTTTTGCCATTCCTTCTGTAGCCGTTCGCACCTATAGCGAAGCCGCTGCACAAGGTTTTCAGGCATGCCGTTTTGTTGCTTTTGGCTTACAGGATTGTGTAACCGGTATTAATGATGATGATTATGTCATTGCATTGACTGGTACTAATCAGCTCTGTGCCAAAATTTTACCTTTTTCTGATAGACCCCTTAATTTGCGAGGTTGGCTCATTTTTTCTAACAGCAATTATGTTCTTCAGGACTTTGATGTTGTTTTTGGCCATGGTGCAGGA	Addgene: 168912
97	HCoV-NL63	NC_005831.2	nsp3	Nonstructural	Papain-like proteinase.Responsible for the cleavages located at the N-terminus of the replicase polyprotein	4692	GGTAAAATATCTTTTTCTGATGATGTTATAGTTCATGATGTTGAACCTACCCATAAAGTCAAGCTCATATTTGAGTTTGAAGATGATGTTGTTACCAGTCTTTGTAAGAAGAGTTTTGGTAAGTCCATTATTTATACAGGTGATTGGGAAGGTCTACATGAAGTTCTTACATCTGCAATGAATGTCATTGGGCAACATATTAAGTTGCCACAATTTTATATTTATGATGAAGAGGGTGGTTATGATGTTTCTAAACCAGTTATGATTTCACAATGGCCTATTAGTAATGATAGTAATGGTTGTGTTGTTGAAGCGAGCACTGATTTTCATCAATTAGAATGTATTGTTGATGACTCTGTTAGAGAAGAGGTTGATATAATTGAACAACCTTTTGAAGAA…	Addgene: 168930
98	HCoV-NL63	NC_005831.2	nsp4	Nonstructural	Participates in the assembly of virally-induced cytoplasmic double-membrane vesicles necessary for viral replication	1431	GGTTTTAAACGTACTTATAATTTTCTGTGGTATGTATGTTTATTTGTTGTTGCATTGTTTATTGGTGTCTCATTTATTGATTATACAACCACTGTAACTAGCTTTCATGGTTATGATTTTAAGTACATTGAGAATGGTCAGTTGAAGGTGTTTGAAGCACCTTTACACTGTGTTCGTAATGTTTTTGATAATTTTAATCAATGGCATGAGGCTAAGTTTGGTGTTGTTACTACTAATAGTGATAAATGTCCTATAGTTGTTGGTGTTTCAGAGCGTATTAATGTTGTTCCTGGTGTTCCAACAAATGTATATTTGGTAGGAAAGACTCTTGTTTTTACATTACAGGCTGCTTTTGGAAACACAGGTGTTTGTTATGACTTTGATGGTGTTACCACTAGT…	Addgene: 168913
99	HCoV-NL63	NC_005831.2	nsp5	Nonstructural	3C-like proteinase.Cleaves the C-terminus of replicase polyprotein at 11 sites	909	TCTGGTCTTAAGAAGATGGCACAACCATCTGGTTGTGTTGAGAGATGTGTGGTTCGCGTCTGTTATGGTAGTACTGTGCTTAATGGAGTTTGGTTAGGTGACACTGTTACTTGTCCTAGACATGTCATAGCACCATCAACCACTGTTCTTATTGATTATGATCATGCATATAGTACTATGCGTTTGCATAATTTTTCAGTGTCTCATAATGGTGTCTTCTTGGGAGTTGTCGGTGTTACAATGCATGGTTCTGTGTTGCGTATTAAGGTTTCACAATCTAATGTACATACACCTAAACATGTTTTTAAAACGTTGAAACCTGGTGATTCTTTTAATATTTTAGCATGTTATGAAGGTATTGCATCTGGTGTTTTTGGTGTTAATTTACGTACAAACTTT…	Addgene: 168914
100	HCoV-NL63	NC_005831.2	nsp6	Nonstructural	Plays a role in the initial induction of autophagosomes from host reticulum endoplasmic	837	AGTGGTAAGGTTATTTTTGGTTTAAAAACAATGTTTTTATTTAGCGTTTTCTTCACAATGTTTTGGGCAGAACTCTTTATTTATACAAACACTATATGGATAAACCCTGTGATACTTACACCTATATTTTGTCTACTTTTGTTTTTGTCATTAGTTTTAACTATGTTTCTTAAACATAAGTTTTTGTTTTTGCAAGTATTTTTATTACCTACTGTTATTGCAACTGCTTTATATAATTGTGTTTTGGATTATTACATAGTAAAATTTTTGGCTGACCATTTTAACTATAATGTTTCAGTATTACAAATGGATGTTCAGGGTTTAGTTAATGTTTTGGTCTGTTTATTTGTTGTATTTTTACACACATGGCGCTTTTCTAAAGAACGTTTTACACATTGG…	Addgene: 168915
101	HCoV-NL63	NC_005831.2	nsp7	Nonstructural	Forms a hexadecamer with nsp8 (8 subunits of each) that may participate in viral replication by acting as a primase	249	TCCAAACTGACTGATTTGAAGTGTACTAATGTTGTGTTATTGGGTTGTTTGTCTAGTATGAACATTGCAGCTAATTCTAGTGAATGGGCTTATTGTGTTGATTTACACAATAAGATTAATCTTTGTGATGACCCTGAAAAAGCTCAAAGTATGTTGTTAGCACTCCTTGCGTTCTTTCTAAGTAAACATAGTGATTTTGGTCTTGATGGCCTTATTGATTCTTATTTTGATAATAGTAGCACCCTTCAG	Addgene: 168916
102	HCoV-NL63	NC_005831.2	nsp8	Nonstructural	Forms a hexadecamer with nsp7 (8 subunits of each) that may participate in viral replication by acting as a primase	585	AGTGTTGCTTCATCATTTGTTAGTATGCCATCATATATTGCTTATGAAAATGCTAGACAAGCTTATGAGGATGCTATTGCTAATGGATCTTCTTCTCAACTTATTAAACAATTGAAGCGTGCCATGAATATCGCAAAGTCTGAATTTGATCATGAGATATCTGTTCAGAAGAAAATTAATAGAATGGCTGAACAAGCTGCTACTCAGATGTATAAAGAAGCACGCTCTGTTAATAGAAAATCTAAAGTTATTAGTGCTATGCACTCTTTACTTTTTGGAATGTTAAGACGTTTGGATATGTCTAGTGTTGAAACTGTTTTGAATTTAGCACGTGATGGTGTTGTGCCATTGTCAGTTATACCTGCAACTTCAGCTTCTAAACTAACTATTGTTAGTCCA…	Addgene: 168917
103	HCoV-NL63	NC_005831.2	nsp9	Nonstructural	May participate in viral replication by acting as a ssRNA-binding protein	327	AATAATGAAATTATGCCTGGTAAACTTAAGCAAAAACCTATGAAAGCTGAGGGTGATGGTGGTGTTTTAGGTGATGGTAATGCCTTGTATAATACTGAGGGTGGTAAAACTTTTATGTACGCTTATATTTCTAATAAAGCTGACCTTAAATTTGTTAAGTGGGAGTATGAGGGTGGTTGCAACACAATCGAGTTAGACTCTCCTTGTCGATTTATGGTCGAAACACCTAATGGTCCTCAAGTGAAGTATTTGTATTTTGTTAAAAATTTAAATACCTTACGTAGAGGTGCCGTTCTTGGTTTTATAGGTGCCACAATTCGTCTACAA	Addgene: 168918
104	HCoV-NL63	NC_005831.2	nsp10	Nonstructural	Plays a pivotal role in viral transcription by stimulating both nsp14 3'-5' exoribonuclease and nsp16 2'-O-methyltransferase activities	405	GCTGGTAAACAAACTGAATTGGCTGTTAATTCTGGACTTTTAACTGCTTGTGCTTTTTCTGTTGATCCAGCAACTACTTACTTGGAAGCTGTTAAACATGGTGCAAAACCTGTAAGTAATTGTATTAAGATGTTATCTAATGGTGCTGGTAATGGTCAAGCTATAACAACTAGTGTAGATGCTAACACCAATCAAGATTCTTATGGTGGAGCGTCTATTTGTTTGTATTGTCGGGCCCACGTTCCTCACCCTAGTATGGATGGTTACTGTAAGTTTAAGGGTAAATGTGTTCAGGTTCCTATTGGTTGTTTGGATCCTATTAGGTTTTGTTTAGAAAATAATGTGTGTAATGTTTGTGGTTGTTGGTTGGGACACGGGTGTGCTTGTGACCGTACAACT…	Addgene: 168919
105	HCoV-NL63	NC_005831.2	nsp12	Nonstructural	RNA-directed RNA polymerase; Responsible for replication and transcription of the viral RNA genome	2781	AGTGTTGACATTTCTTATTTAAACGAGCAAGGGGTTCTAGTGCAGCTCGACTAGAACCCTGCAATGGCACGGACATCGATAAGTGTGTTCGTGCTTTTGACATTTATAATAAAAATGTTTCATTCTTGGGTAAGTGTTTGAAGATGAACTGTGTTCGTTTTAAAAATGCTGATCTTAAGGATGGTTATTTTGTTATAAAGAGGTGTACTAAGTCGGTTATGGAACACGAGCAATCCATGTATAACCTACTTAACTTTTCTGGTGCTTTGGCTGAGCATGATTTCTTTACTTGGAAAGATGGCAGAGTCATTTATGGTAATGTTAGTAGACATAATCTTACTAAATATACTATGATGGACTTGGTCTATGCTATGCGTAACTTTGATGAACAAAATTGTG…	Addgene: 168927
106	HCoV-NL63	NC_005831.2	nsp13	Nonstructural	Helicase	1791	GCTGCTGGTTTATGTGTTGTTTGTGGTTCACAAACTGTACTTCGTTGTGGTGATTGTCTGCGTAAGCCTATGTTGTGCACTAAATGCGCATATGATCATGTATTTGGTACCGACCACAAGTTTATTTTGGCTATAACACCGTATGTATGTAATGCATCAGGTTGTGGTGTTAGTGATGTCAAAAAATTGTATCTTGGTGGTTTGAATTACTATTGTACAAATCATAAACCACAGTTGTCTTTTCCATTATGTTCAGCTGGTAATATATTTGGTTTATATAAAAATTCAGCAACTGGTTCCTTAGATGTTGAAGTTTTTAATAGGCTTGCAACGTCTGATTGGACTGATGTTAGGGACTATAAACTTGCTAATGATGTTAAAGATACACTTAGACTCTTT…	Addgene: 168928
107	HCoV-NL63	NC_005831.2	nsp14	Nonstructural	Possesses two different activities: an exoribonuclease activity acting on both ssRNA and dsRNA in a 3' to 5' direction and a N7-guanine methyltransferase activitP	1554	TCTAGCCAGGTTTGTGGCTTGTTTAAAAATTGTACACGCACTCCTCTTAATTTACCACCAACTCATGCACACACTTTCTTGTCGTTGTCAGATCAGTTTAAGACTACAGGTGATTTAGCTGTTCAAATAGGTTCAAATAACGTTTGTACTTATGAACATGTTATATCATTTATGGGTTTTAGGTTTGATATTAGTATTCCTGGTAGTCATAGTTTGTTTTGTACACGTGACTTTGCTATTCGTAATGTGCGTGGTTGGTTGGGTATGGATGTTGAAAGTGCTCATGTTTGTGGCGATAACATAGGTACTAATGTTCCTTTACAGGTTGGTTTTTCAAATGGTGTTAATTTTGTTGTGCAAACTGAAGGTTGTGTGTCTACCAATTTTGGTGATGTTATT…	Addgene: 168920
108	HCoV-NL63	NC_005831.2	nsp15	Nonstructural	Mn2+-dependent, uridylate-specific endoribonuclease	1032	AGTCTTGAAAATATAGCATTTAATGTTGTAAAAAAAGGGTGTTTTACTGGTGTTGATGGTGAGTTACCTGTTGCAGTTGTTAACGACAAAGTTTTTGTTCGCTATGGCGATGTTGACAACTTGGTTTTTACAAATAAAACAACATTGCCTACTAATGTTGCTTTTGAATTGTTTGCAAAACGAAAAATGGGTTTAACACCACCATTGTCTATTCTCAAAAATCTCGGTGTTGTTGCTACATATAAATTTGTTTTATGGGATTATGAAGCTGAAAGACCTTTTACCTCATATACTAAGAGTGTATGTAAATACACTGATTTTAATGAGGATGTTTGTGTTTGTTTTGACAATAGTATTCAGGGTTCGTATGAGCGTTTTACGCTTACTACGAACGCTGTT…	Addgene: 168921
109	HCoV-NL63	NC_005831.2	nsp16	Nonstructural	2-O-Methyltransferase plays an essential role in viral mRNAs cap methylation which is essential to evade immune system	900	TCTGCTGAATGGAAGTGTGGTTATGCTATGCCACAAATTTATAAGCTTCAACGTATGTGTTTGGAACCTTGTAATTTATATAATTATGGTGCTGGTATTAAGTTGCCTAGTGGTATAATGTTAAATGTTGTTAAATACACTCAGCTTTGTCAATACCTAAATAGCACTACAATGTGCGTACCTCATAATATGCGTGTTTTGCACTATGGTGCTGGTTCTGACAAAGGTGTGGCACCTGGTACAACTGTTTTAAAACGTTGGCTACCACCCGATGCAATAATCATTGATAATGATATCAATGATTATGTTAGTGATGCAGATTTTAGCATTACAGGTGATTGTGCTACTGTTTATCTTGAAGATAAGTTTGACTTACTTATTTCTGATATGTATGATGGT…	Addgene: 168922
110	HCoV-NL63	NC_005831.2	Spike	Structural	S1 region attaches the virion to the cell membrane by interacting with host ANPEP/aminopeptidase N. S2 region promote fusion	4065	AAACTTTTCTTGATTTTGCTTGTTTTGCCCCTGGCCTCTTGCTTTTTCACATGTAATAGTAATGCTAATCTCTCTATGTTACAATTAGGTGTTCCTGACAATTCTTCAACTATTGTTACGGGTTTATTGCCAACTCATTGGTTTTGTGCTAATCAGAGTACATCTGTTTACTCAGCCAATGGTTTCTTTTATATTGATGTTGGTAATCACCGTAGTGCTTTTGCGCTCCATACTGGTTATTATGATGCTAATCAGTATTATATTTATGTTACTAATGAAATAGGCTTAAATGCTTCTGTTACTCTTAAGATTTGTAAGTTTAGTAGAAACACTACTTTTGATTTTTTAAGTAATGCTTCTAGTTCTTTTGACTGTATAGTTAATTTGTTATTTACAGAA…	Addgene: 168929
111	HCoV-NL63	NC_005831.2	Protein3	Accessory	May regulate RNA synthesis, protein expression, plaque morphology, and virus growth	672	CCTTTTGGTGGCCTATTTCAACTTACTCTTGAAAGTACTATTAATAAGAGTGTGGCTAATCTCAAATTACCACCTCATGATGTTACTGTCTTGCGTGACAATCTTAAACCTGTTACTACACTTAGTACTATTACTGCTTATTTGTTAGTTAGTTTGTTTGTCACTTACTTTGCTTTATTCAAACCTCTTACTGCTAGAGGTCGTGTTGCTTGTTTTGTTTTAAAACTATTGACACTATTTGTCTATGTGCCTTTATTGGTTCTTTTTGGTATGTATCTTGACAGTTTTATAATTTTTTCTACGCTGTTGTTTCGATTCATACATGTTGGCTATTATGCCTATCTCTATAAAAATTTTTCATTTGTTTTGTTCAATGTTACTAAACTATGCTTCGTTTCA…	Addgene: 168923
112	HCoV-NL63	NC_005831.2	Envelope	Structural	Acts as a viroporin and self-assembles in host membranes forming pentameric protein-lipid pores that allow ion transport	228	TTCCTTCGATTAATTGATGACAATGGTATTGTCCTCAATTCCATTTTATGGCTCCTTGTTATGATATTTTTCTTTGTGTTGGCAATGACCTTTATTAAACTGATTCAATTGTGTTTTACTTGTCATTATTTTTTTAGTAGGACATTATATCAACCAGTTTATAAAATTTTTCTTGCTTACCAAGATTATATGCAAATAGCACCTGTTCCAGCTGAAGTACTAAATGTC	Addgene: 168924
113	HCoV-NL63	NC_005831.2	Membrane	Structural	Component of the viral envelope that plays a central role in virus morphogenesis and assembly via its interactions with other viral proteins	675	TCTAATAGTAGTGTGCCTCTTTTAGAGGTTTATGTCCATTTACGTAACTGGAACTTTAGTTGGAATTTAATTCTAACGCTTTTTATAGTTGTGTTGCAGTATGGGCATTATAAGTATAGCAGACTTCTTTATGGTTTAAAGATGTCTGTTTTATGGTGTTTATGGCCACTTGTTCTAGCTTTGTCTATTTTTGACTGTTTTGTCAATTTTAATGTGGACTGGGTCTTTTTTGGTTTTAGTATTCTTATGTCTATTATTACACTTTGTTTATGGGTTATGTATTTTGTTAATAGTTTCAGACTTTGGCGCCGTGTTAAAACTTTTTGGGCTTTTAATCCTGAAACTAATGCAATCATCTCTCTCCAGGTTTACGGACATAATTATTACTTACCGGTGATG…	Addgene: 168925
114	HCoV-NL63	NC_005831.2	Nucleocapsid	Structural	Packages the positive strand viral genome RNA into a helical ribonucleocapsid (RNP)	1128	GCTAGTGTAAATTGGGCCGATGACAGAGCTGCTAGGAAGAAATTTCCTCCTCCTTCATTTTACATGCCTCTTTTGGTTAGTTCTGATAAGGCACCATATAGGGTCATTCCCAGGAATCTTGTCCCTATTGGTAAGGGTAATAAAGATGAGCAGATTGGTTATTGGAATGTTCAAGAGCGTTGGCGTATGCGCAGGGGGCAACGTGTTGATTTGCCTCCTAAAGTTCATTTTTATTACCTAGGTACTGGACCTCATAAGGACCTTAAATTCAGACAACGTTCTGATGGTGTTGTTTGGGTTGCTAAGGAAGGTGCTAAAACTGTTAATACCAGTCTTGGTAATCGCAAACGTAATCAGAAACCTTTGGAACCAAAGTTCTCTATTGCTTTGCCTCCAGAG…	Addgene: 168926
115	HCoV-OC43	NC_006213.1	nsp1	Nonstructural	Inhibits host translation by interacting with the 40S ribosomal subunit	735	TCGAAGATCAACAAATACGGTCTCGAACTACACTGGGCTCCAGAATTTCCATGGATGTTTGAGGACGCAGAGGAGAAGTTGGATAACCCTAGTAGTTCAGAGGTGGATATGATTTGCTCCACCACTGCGCAAAAGCTGGAAACAGACGGAATTTGTCCTGAAAATCATGTGATGGTGGATTGTCGCCGACTTCTTAAACAAGAGTGTTGTGTGCAGTCTAGCCTAATACGTGAAATTGTTATGAATGCAAGTCCATATGATTTGGAGGTGCTACTTCAAGATGCTTTGCAGTCCCGTGAAGCAGTTTTGGTTACAACCCCCTTAGGTATGTCTTTAGAGGCATGCTATGTGAGAGGTTGTAATCCTAAAGGATGGACCATGGGTTTGTTTCGGCGTAGA…	Addgene: 168931
116	HCoV-OC43	NC_006213.1	nsp2	Nonstructural	May play a role in the modulation of host cell survival signaling pathway by interacting with host PHB and PHB2	1815	GTTAAACCACTTCTCTATGTAGACCAGTATGGTTGTGATTATACTGGTAGTCTTGCAGATGGCTTAGAGGCTTATGCTGATAAGACATTGCAAGAAATGAAGGCATTATTTCCTACTTGGAGTCAGGAACTCCTTTTTGATGTAATTGTGGCATGGCATGTTGTGCGTGATCCACGTTATGTTATGAGATTGCAGAGTGCTGCTACTATACGTAGTGTTGCATATGTTGCTAATCCTACTGAAGACTTGTGTGATGGTTCTGTTGTTATAAAAGAACCTGTGCATGTTTATGCAGATGACTCTATTATTTTACGTCAATATAATTTAGTTGACATTATGAGTCATTTTTATATGGAGGCAGATACAGTTGTAAATGCTTTTTATGGTGTTGCTTTGAAA…	Addgene: 168948
117	HCoV-OC43	NC_006213.1	nsp4	Nonstructural	Participates in the assembly of virally-induced cytoplasmic double-membrane vesicles necessary for viral replication	1488	GCAGTTTTTAGTTATTTTGTTTATGTGTGTTTTGTGTTGAGTTTGGTCTGTTTTATTGGACTGTGGTGCTTAATGCCCACTTACACAGTACACAAATCAGATTTTCAGCTTCCCGTTTATGCCAGTTATAAAGTTTTAGATAATGGTGTTATTAGAGATGTTAGCGTTGAAGATGTTTGTTTCGCTAACAAATTTGAACAATTTGATCAATGGTATGAGTCTACATTTGGTCTAAGTTATTATAGTAACAGTATGGCTTGTCCCATTGTTGTTGCTGTAATAGATCAGGATTTTGGCTCTACAGTGTTTAATGTCCCTACCAAAGTGTTACGATATGGTTATCATGTGTTGCACTTTATTACACATGCACTTTCTGCTGATGGAGTGCAGTGTTATACG…	Addgene: 168932
118	HCoV-OC43	NC_006213.1	nsp5	Nonstructural	3C-like proteinase.Cleaves the C-terminus of replicase polyprotein at 11 sites	909	TCTGGTATTGTGAAAATGGTAAATCCTACTTCTAAGGTAGAACCATGTGTTGTCAGTGTTACCTATGGTAATATGACATTGAATGGTTTATGGTTGGATGACAAGGTCTACTGTCCCAGACATGTAATATGTTCTGCTTCAGATATGACTAATCCAGATTATACAAATTTGTTGTGTAGAGTAACATCAAGTGATTTTACTGTATTGTTTGATCGTCTAAGCCTTACAGTGATGTCTTATCAAATGCGGGGTTGTATGCTTGTTCTTACAGTGACCCTGCAAAATTCTCGTACGCCAAAATATACATTTGGTGTGGTTAAACCTGGTGAGACTTTTACTGTTTTAGCTGCTTATAACGGCAAACCACAAGGAGCCTTTCATGTAACTATGCGTAGTAGT…	Addgene: 168933
119	HCoV-OC43	NC_006213.1	nsp6	Nonstructural	Plays a role in the initial induction of autophagosomes from host reticulum endoplasmic	861	TCAAAACGCACTAGATTGTTTAAAGGCACTGTTTGTTGGATTATGGCTTCTACATTTTTGTTTAGTTGCATAATTACAGCATTTGTGAAATGGACTATGTTTATGTATGTAACTACTAATATGTTTAGTATTACGTTTTGTGCACTTTGTGTTATAAGTTTGGCCATGTTGTTGGTTAAGCATAAGCATCTTTATTTGACTATGTATATAACTCCTGTGCTTTTTACACTGTTGTATAACAACTATTTGGTTGTGTACAAGCATACATTTAGAGGCTATGTCTATGCATGGCTATCATATTATGTTCCATCAGTTGAGTACACTTATACTGATGAAGTTATTTATGGCATGTTATTGCTTGTAGGAATGGTCTTTGTTACATTACGTAGCATTAACCAT…	Addgene: 168934
120	HCoV-OC43	NC_006213.1	nsp7	Nonstructural	Forms a hexadecamer with nsp8 (8 subunits of each) that may participate in viral replication by acting as a primase	267	TCAAAATTGACTGATGTCAAATGTGCTAATGTCGTCTTGCTTAATTGCTTGCAACATTTGCATGTTGCTTCTAATTCTAAGTTGTGGCATTATTGTAGCACTTTGCACAATGAAATACTTGCCACTTCGGATCTGAGTGTTGCTTTTGAAAAGCTTGCTCAGTTATTAATTGTTTTGTTTGCTAATCCAGCTGCTGTGGATAGCAAGTGCCTGACTAGTATTGAAGAAGTTTGCGATGATTACGCAAAGGACAATACTGTTTTGCAG	Addgene: 168935
121	HCoV-OC43	NC_006213.1	nsp8	Nonstructural	Forms a hexadecamer with nsp7 (8 subunits of each) that may participate in viral replication by acting as a primase	591	GCTTTACAGAGTGAATTTGTTAATATGGCTAGCTTCGTTGAATATGAAGTTGCTAAGAAAAATCTTGATGAGGCGCGTTTTAGTGGTTCTGCTAATCAACAGCAGTTAAAACAGCTAGAGAAAGCCTGTAATATTGCTAAATCTGCTTATGAACGCGACCGTGCTGTAGCAAAAAAGTTGGAGCGTATGGCTGATTTGGCTCTCACTAATATGTATAAAGAAGCTAGAATTAATGATAAGAAGAGTAAGGTTGTTTCTGCCTTGCAAACTATGCTTTTTAGTATGGTGCGTAAGTTAGATAATCAAGCTCTGAATTCAATATTAGATAACGCTGTGAAGGGTTGTGTACCATTGAATGCAATACCTTCATTGGCAGCAAATACTCTGAATATAATTGTA…	Addgene: 168936
122	HCoV-OC43	NC_006213.1	nsp9	Nonstructural	May participate in viral replication by acting as a ssRNA-binding protein	330	AATAATGAATTAATGCCTGCTAAGTTGAAAATTCAGGTTGTTAATAGTGGTCCAGATCAGACTTGTAATACACCTACTCAATGTTACTATAATAATAGTAACAATGGGAAGATTGTTTATGCTATACTTAGTGATGTTGATGGTCTTAAGTATACAAAAATTCTTAAAGATGATGGCAATTTTGTTGTTTTGGAGTTAGATCCTCCTTGTAAATTTACTGTTCAAGATGCTAAAGGTCTTAAAATTAAGTACCTTTATTTTGTAAAAGGTTGTAACACACTAGCAAGAGGCTGGGTTGTTGGTACAATTTCTTCTACAGTTAGATTGCAA	Addgene: 168937
123	HCoV-OC43	NC_006213.1	nsp10	Nonstructural	Plays a pivotal role in viral transcription by stimulating both nsp14 3'-5' exoribonuclease and nsp16 2'-O-methyltransferase activities	411	GCTGGAACTGCTACTGAATATGCTTCCAACTCATCTATATTGTCTTTATGTGCGTTTTCTGTAGATCCTAAGAAAACGTATTTAGATTTTATACAACAAGGAGGAACACCTATTGCCAATTGTGTTAAAATGTTGTGTGACCATGCTGGTACCGGTATGGCCATTACTGTTAAACCCGATGCTACCACTAGTCAGGATTCATATGGTGGTGCGTCTGTTTGTATATATTGCCGCGCACGAGTTGAACACCCAGATGTTGATGGGTTGTGCAAATTACGCGGCAAGTTTGTACAAGTGCCTGTAGGTATAAAAGATCCTGTGTCTTATGTTTTGACACATGATGTTTGTCGAGTTTGTGGATTTTGGCGGGATGGAAGTTGTTCATGTGTTAGCACTGAC…	Addgene: 168938
124	HCoV-OC43	NC_006213.1	nsp12	Nonstructural	RNA-directed RNA polymerase; Responsible for replication and transcription of the viral RNA genome	2783	TCAAAAGATACTAATTTTTTAAACGGGTTCGGGGTACGAGTGTAGATGCCCGTCTCGTACCCTGCGCCAGTGGTTTATCTACTGATGTACAATTAAGGGCATTTGATATTTACAATGCTAGTGTTGCTGGCATTGGTTTACATTTAAAAGTTAATTGTTGCCGTTTTCAGCGTGTTGATGAGAACGGTGATAAATTAGATCAGTTCTTTGTTGTTAAGAGGACAGATCTGACTATATATAATAGAGAGATGAAATGCTATGAGCGTGTAAAAGATTGTAAGTTTGTGGCTGAACACGATTTCTTTACATTTGATGTAGAAGGTAGTCGTGTGCCACACATTGTACGCAAGGATTTAACAAAGTATACTATGTTGGATCTTTGCTATGCATTGCGACATT…	Addgene: 168949
125	HCoV-OC43	NC_006213.1	nsp13	Nonstructural	Helicase	1809	AGTGTTGGAGCTTGCGTGGTCTGCTCTTCTCAAACATCATTACGTTGTGGCAGTTGCATCAGAAAGCCTCTTCTTTGCTGCAAGTGTTGTTATGATCATGTTATGGCGACTGATCATAAATATGTCTTGAGTGTTTCACCATATGTGTGTAATGCACCAGGATGTGATGTAAATGATGTTACCAAATTGTATCTAGGTGGTATGTCATATTATTGTGAAGACCATAAGCCACAATATTCATTCAAGTTGGTAATGAATGGTCTGGTTTTTGGTCTATATAAACAATCTTGTACAGGATCTCCGTACATAGACGATTTTAATCGTATAGCTAGTTGTAAATGGACCGATGTGGATGATTACATACTAGCTAATGAATGTACAGAGCGCTTGAAATTGTTT…	Addgene: 168950
126	HCoV-OC43	NC_006213.1	nsp14	Nonstructural	Possesses two different activities: an exoribonuclease activity acting on both ssRNA and dsRNA in a 3' to 5' direction and a N7-guanine methyltransferase activity	1563	TGTAGTACTAATTTATTTAAAGATTGTAGCAAGAGTTATAGCGGTTATCACCCAGCTCATGCTCCTTCATTTTTGGCAGTAGATGACAAATATAAGGCAACTGGCGATTTAGCCGTGTGTCTTGGTATTGGTGATTCTGCTGTTACATATTCAAGATTAATATCACTCATGGGTTTTAAATTGGATGTTACCCTTGATGGGTATTGTAAGCTTTTTATAACTAAAGAAGAAGCTGTTAAACGCGTGCGTGCCTGGGTTGGCTTTGATGCTGAAGGTGCTCATGCCACGCGTGATAGCATTGGGACAAATTTCCCACTTCAATTAGGATTTTCCACAGGAATTGATTTTGTTGTGGAAGCCACTGGTTTGTTTGCTGATAGAGATGGTTACAGCTTTAAA…	Addgene: 168939
127	HCoV-OC43	NC_006213.1	nsp15	Nonstructural	Mn2+-dependent, uridylate-specific endoribonuclease	1125	AGCTTGGAGAATGTTGTATATAATTTAGTCAAGACTGGTCATTATACAGGACAGGCTGGTGAAATGCCTTGTGCCATTATAAATGATAAAGTTGTGGCTAAGATCGATAAGGAGGATGTTGTCATTTTTATTAATAATACAACATACCCTACTAATGTGGCCGTTGAATTATTTGCCAAGCGCAGTGTTCGACACCACCCAGAGCTTAAGCTCTTTAGAAATTTAAATATAGACGTGTGTTGGAAGCACGTCATTTGGGATTATGCTAGAGAAAGTATATTTTGCAGTAATACCTATGGTGTCTGCATGTATACAGATTTAAAGTTCATTGATAAATTGAATGTCCTTTTTGATGGTCGTGATAATGGTGCTCTTGAAGCTTTTAAACGTTCTAATAAT…	Addgene: 168940
128	HCoV-OC43	NC_006213.1	nsp16	Nonstructural	2-O-Methyltransferase plays an essential role in viral mRNAs cap methylation which is essential to evade immune system	897	GCTGCATCTGACTGGAAGCCTGGTTATTCTATGCCTGTATTATATAAGTATTTGAATTCTCCAATGGAAAGAGTTAGTCTCTGGAATTATGGGAAGCCAGTTACTTTGCCTACAGGCTGTATGATGAATGTTGCTAAGTATACTCAGTTATGTCAATATCTGAATACTACAACATTAGCTGTACCTGTTAATATGCGAGTTTTGCATTTAGGTGCAGGTTCAGAAAAAGGAGTAGCACCGGGTTCTGCAGTTCTTAGGCAGTGGTTGCCTGCTGGTACTATTCTTGTAGATAACGATTTATACCCATTTGTTAGTGACAGTGTCGCTACATATTTTGGGGATTGTATAACTTTACCCTTTGATTGTCAATGGGATTTGATAATTTCTGATATGTATGAC…	Addgene: 168941
129	HCoV-OC43	NC_006213.1	NS2	Accessory	Possesses cyclic phosphodiesterase activity, which may modulate cAMP-mediated signaling	831	GCTGTCGCTTATGCAGACAAGCCTAATCATTTTATCAATTTTCCACTTACCCATTTTCAGGGTTTTGTGTTAAATTATAAAGGTTTACAATTTCAAATTCTCGATGAAGGAGTGGATTGTAAAATACAAACAGCGCCACACATTAGTCTTACTATGCTGGACATACAGCCTGAAGACTATAAAAGTGTTGATGTCGCTATTCAAGAAGTTATTGATGATATGCATTGGGGTGATGGTTTTCAGATTAAATTTGAGAATCCTCACATCCTAGGAAGATGCATAGTTTTAGATGTTAAAGGTGTAGAAGAATTGCATGACGATTTAGTTAATTACATTCGTGATAAAGGTTGTGTTGCTGACCAATCCAGGAAATGGATTGGCCATTGCACCATAGCTCAA…	Addgene: 168942
130	HCoV-OC43	NC_006213.1	Hemagglutinin-esterase	Accessory	Structural protein that makes short spikes at the surface of the virus. Contains receptor binding and receptor-destroying activities	1269	TTTTTGCTTCCTAGATTTATTCTAGTTAGCTGCATAATTGGTAGCTTAGGTTTTTACAACCCTCCTACCAATGTTGTTTCGCATGTAAATGGAGATTGGTTTTTATTTGGTGACAGTCGTTCAGATTGTAATCATATTGTTAATATCAACCCCCATAATTATTCTTATATGGACCTTAATCCTGTTCTGTGTGATTCTGGTAAAATATCATCTAAAGCTGGCAACTCCATTTTTAGGAGTTTTCACTTTACCGATTTTTATAATTACACAGGCGAAGGTCAACAAATTATTTTTTATGAGGGTGTTAATTTTACGCCTTATCATGCCTTTAAATGCAACCGTTCTGGTAGTAATGATATTTGGATGCAGAATAAAGGCTTGTTTTATACTCAGGTTTAT…	Addgene: 168943
131	HCoV-OC43	NC_006213.1	Spike	Structural	S1 attaches the virion to the cell membrane by interacting with sialic acid-containing cell receptors, initiating the infection. S2 promotes fusion	4056	TTTTTGATACTTTTAATTTCCTTACCAACGGCTTTTGCTGTTATAGGAGATTTAAAGTGTACTTCAGATAATATTAATGATAAAGACACCGGTCCTCCTCCTATAAGTACTGATACTGTTGATGTTACTAATGGTTTGGGTACTTATTATGTTTTAGATCGTGTGTATTTAAATACTACGTTGTTTCTTAATGGTTATTACCCTACTTCAGGTTCCACATATCGTAATATGGCACTGAAGGGAAGTGTACTATTGAGCAGACTATGGTTTAAACCACCATTTCTTTCTGATTTTATTAATGGTATTTTTGCTAAGGTCAAAAATACCAAGGTTATTAAAGATCGTGTAATGTATAGTGAGTTCCCTGCTATAACTATAGGTAGTACTTTTGTAAATACA…	Addgene: 168951
132	HCoV-OC43	NC_006213.1	NS12.9	Accessory	Viroporin that facilitates virion morphogenesis and pathogenesis	324	GACATTTGGAGACCTGAGAAGAAATATCTCCGTTATATTAACGGTTTTAATGTCTCAGAATTAGAAGATGCTTGTTTTAAATTTAACTATCAATTTCCTAAAGTAGGATATTGTAGAGTTCCTAGTCATGCTTGGTGCCGTAATCAAGGTAGATTTTGTGCTACATTCACTCTTTATGGTAAATCCAAACATTATGATAAATATTTTGGAGTAATAAATGGTTTCACAGCATTCGCTAATACTGTAGAGGATGCTGTTAACAAACTGGTTTTCTTAGCTGTTGACTTTATTACCTGGCGCAGACAGGAGTTAAATGTTTATGGC	Addgene: 168944
133	HCoV-OC43	NC_006213.1	Envelope	Structural	Acts as a viroporin and self-assembles in host membranes forming pentameric protein-lipid pores	249	TTTATGGCTGATGCTTATCTTGCAGACACTGTGTGGTATGTGGGGCAAATAATTTTTATAGTTGCCATTTGTTTATTGGTTACAATAGTTGTAGTGGCATTTTTGGCAACTTTTAAATTGTGTATTCAACTTTGCGGTATGTGTAATACCTTAGTACTGTCCCCTTCTATTTATGTGTTTAATAGAGGTAGGCAGTTTTATGAGTTTTACAATGATGTAAAACCACCAGTCCTTGATGTGGATGACGTT	Addgene: 168945
134	HCoV-OC43	NC_006213.1	Membrane	Structural	Component of the viral envelope that plays a central role in virus morphogenesis and assembly via its interactions with other viral proteins	687	AGTAGTAAAACTACACCAGCACCAGTTTATATCTGGACTGCTGATGAAGCTATTAAATTCCTAAAGGAATGGAATTTTTCTTTGGGTATTATACTACTTTTTATTACAATCATATTGCAATTTGGATATACAAGTCGCAGTATGTTTGTTTATGTTATTAAGATGATTATTTTGTGGCTTATGTGGCCCCTTACTATAATCTTAACTATTTTCAATTGCGTATACGCATTGAATAATGTGTATCTTGGCCTTTCTATAGTTTTTACCATAGTGGCCATTATTATGTGGATTGTGTATTTTGTGAATAGTATCAGGTTGTTTATTAGAACTGGAAGTTTTTGGAGTTTCAACCCAGAAACAAACAACTTGATGTGTATAGATATGAAAGGAACAATGTAT…	Addgene: 168946
135	HCoV-OC43	NC_006213.1	Nucleocapsid	Structural	Packages the positive strand viral genome RNA into a helical ribonucleocapsid (RNP)	1341	TCTTTTACTCCTGGTAAGCAATCCAGTAGTAGAGCGTCCTCTGGAAATCGTTCTGGTAATGGCATCCTCAAGTGGGCCGATCAGTCCGACCAGTTTAGAAATGTTCAAACCAGGGGTAGAAGAGCTCAACCCAAGCAAACTGCTACCTCTCAGCAACCATCAGGAGGGAATGTTGTACCCTACTATTCTTGGTTCTCTGGAATTACTCAGTTTCAAAAGGGAAAGGAGTTTGAGTTTGTAGAAGGACAAGGTGTGCCTATTGCACCAGGAGTCCCAGCTACTGAAGCTAAGGGGTACTGGTACAGACACAACAGACGTTCTTTTAAAACAGCCGATGGCAACCAGCGTCAACTGCTGCCACGATGGTATTTTTACTATCTGGGAACAGGACCGCATGCT…	Addgene: 168947
136	HCoV-229E	NC_002645.1	nsp1	Nonstructural	Suppresses host protein synthesis and IFN response	330	GCCTGCAACCGTGTGACACTTGCCGTAGCAAGTGATTCTGAAATTTCTGCAAATGGCTGTTCTACTATTGCGCAAGCCGTCCGCCGTTATAGCGAGGCCGCTAGCAATGGTTTTAGGGCATGCCGATTTGTTTCATTAGATTTGCAGGATTGCATCGTTGGCATTGCAGACGATACATATGTTATGGGTCTGCATGGCAATCAGACGTTGTTTTGCAACATAATGAAATTTTCTGACCGTCCTTTTATGCTTCATGGGTGGTTGGTTTTTTCCAATTCAAATTACCTTTTGGAGGAATTTGATGTTGTCTTCGGTAAGAGAGGTGGTGGT	Addgene: 168952
137	HCoV-229E	NC_002645.1	nsp2	Nonstructural	Unknown function	2358	AATGTGACATACACTGACCAGTATCTCTGTGGCGCCGATGGCAAACCTGTTATGAGTGAAGATTTATGGCAGTTTGTTGACCATTTCGGTGAGAACGAAGAAATTATCATCAATGGTCATACTTACGTTTGTGCTTGGCTTACTAAGCGTAAGCCCTTAGATTACAAACGTCAGAACAACCTTGCCATTGAAGAGATTGAATATGTGCATGGTGATGCTTTGCATACACTACGCAATGGTTCTGTTCTTGAAATGGCTAAGGAAGTGAAGACATCTAGTAAAGTTGTGTTAAGCGATGCTCTTGACAAACTTTACAAAGTCTTTGGTTCTCCTGTTATGACAAATGGTTCCAACATCCTAGAGGCCTTTACTAAACCTGTGTTTATTAGTGCATTAGTT…	Addgene: 168968
138	HCoV-229E	NC_002645.1	nsp4	Nonstructural	Responsible for remodeling cellular membranes to form double-membrane vesicles (DMVs)	1443	GGTGATGCTGGCCATTCATTAACATGGCTGTGGCTACTGTGTGGTCTTGTGTGTTTGATTCAATTCTACTTGTGCTTTTTCATGCCCTATTTTATGTACGATATCGTGAGTAGTTTTGAGGGTTATGATTTTAAGTATATAGAAAATGGTCAGTTGAAGAATTTTGAAGCGCCACTTAAATGCGTCAGAAACGTTTTTGAAAACTTTGAGGACTGGCATTATGCTAAGTTTGGCTTCACACCTTTAAACAAGCAAAGCTGTCCTATTGTAGTTGGAGTTTCTGAAATTGTTAATACTGTCGCTGGCATTCCATCTAATGTGTATCTTGTTGGTAAAACTTTAATTTTTACACTACAAGCTGCTTTTGGTAATGCTGGTGTTTGTTATGACATTTTTGGA…	Addgene: 168953
139	HCoV-229E	NC_002645.1	nsp5	Nonstructural	Possesses proteinase activity; cleaves pp1a/pp1ab at as many as 11 sites to produce a total of 13 mature proteins	906	GCTGGTTTGCGCAAAATGGCACAACCATCTGGCTTTGTGGAGAAATGTGTTGTCCGTGTCTGCTATGGAAACACTGTGTTGAATGGGTTGTGGCTTGGTGATATTGTTTATTGCCCACGTCATGTTATCGCATCTAACACAACTTCTGCTATAGATTATGATCACGAATATAGTATTATGCGGTTGCATAATTTTTCTATAATATCTGGTACAGCATTTCTTGGTGTTGTAGGTGCTACTATGCATGGAGTAACTCTTAAAATTAAGGTTTCACAGACTAACATGCACACACCTAGACATTCTTTTAGAACACTAAAATCTGGTGAAGGTTTTAACATCTTAGCATGCTATGATGGTTGTGCTCAAGGTGTTTTTGGTGTGAACATGAGAACTAATTGG…	Addgene: 168954
140	HCoV-229E	NC_002645.1	nsp6	Nonstructural	Responsible for remodeling cellular membranes to form double-membrane vesicles (DMVs)	837	AGTGGTAAAACCACTAGTATGTTTAAATCCATAAGCTTATTTGCTGGCTTCTTTGTCATGTTCTGGGCTGAATTATTTGTTTATACCACCACTATTTGGGTTAACCCTGGTTTTCTTACTCCGTTTATGATTTTGCTTGTTGCTTTGTCACTCTGTCTTACATTTGTTGTTAAACATAAGGTTTTGTTTTTGCAAGTGTTTTTGTTGCCTTCAATTATTGTGGCTGCTATTCAAAACTGTGCTTGGGACTACCATGTTACAAAGGTGTTGGCAGAGAAGTTTGATTATAATGTTTCTGTTATGCAAATGGACATCCAGGGTTTTGTTAACATTTTTATTTGTCTTTTTGTTGCACTGTTGCATACTTGGCGCTTTGCTAAAGAGCGTTGTACACATTGG…	Addgene: 168955
141	HCoV-229E	NC_002645.1	nsp7	Nonstructural	Essential cofactor function of nsp7 and nsp8 for the RNA-dependent RNA polymerase activity of nsp12	249	TCTAAATTGACTGATCTTAAGTGCACAAACGTCGTTCTAATGGGCATTTTGTCTAACATGAACATAGCTTCTAATTCAAAGGAGTGGGCATATTGTGTTGAAATGCACAATAAAATAAACTTGTGTGACGACCCTGAAACTGCTCAAGAGTTATTGCTGGCGTTGTTGGCCTTTTTCTTGTCTAAGCATAGTGATTTTGGTCTTGGTGATCTTGTCGATTCTTATTTTGAGAACGACTCCATTTTGCAA	Addgene: 168956
142	HCoV-229E	NC_002645.1	nsp8	Nonstructural	May catalyze the 3′-polyadenylation of HCoV genomes	585	AGTGTTGCATCTTCTTTTGTTGGTATGCCATCTTTTGTTGCATATGAAACAGCAAGACAAGAGTATGAAAATGCTGTTGCAAATGGTTCCTCACCACAAATAATCAAACAATTGAAGAAGGCTATGAATGTTGCAAAAGCTGAGTTTGACAGGGAATCATCTGTTCAAAAGAAAATTAACAGAATGGCTGAACAAGCTGCTGCAGCTATGTACAAAGAAGCACGTGCTGTTAATAGAAAATCAAAAGTTGTTAGTGCCATGCATAGTTTACTCTTTGGCATGCTCCGACGTTTGGACATGTCTAGTGTTGACACTATCCTTAATATGGCACGTAATGGTGTTGTCCCTCTTTCCGTTATCCCTGCTACTTCTGCAGCCAGGCTCGTCGTCGTAGTACCA…	Addgene: 168957
143	HCoV-229E	NC_002645.1	nsp9	Nonstructural	SsRNA-binding protein	327	AACAATGAAATAATGCCGGGCAAGATGAAGGTCAAGGCCACCAAAGGTGAAGGTGATGGAGGCATTACTAGTGAAGGTAATGCTCTATACAACAATGAAGGTGGACGTGCATTCATGTATGCATATGTGACTACGAAGCCTGGCATGAAGTATGTTAAATGGGAACATGACTCTGGTGTGGTTACAGTTGAATTGGAACCACCTTGCAGATTTGTTATAGACACACCTACTGGACCCCAAATTAAGTATCTTTATTTTGTTAAGAATCTTAACAATTTAAGGAGAGGTGCTGTTTTGGGTTACATTGGTGCCACTGTGAGATTGCAA	Addgene: 168958
144	HCoV-229E	NC_002645.1	nsp10	Nonstructural	Double-stranded RNA-binding zinc-finger protein	405	GCTGGCAAACAGACTGAGTTTGTTTCAAACTCCCATTTATTAACACATTGTTCTTTTGCTGTTGACCCAGCTGCAGCCTATCTTGATGCTGTTAAACAAGGCGCAAAACCTGTTGGCAATTGTGTAAAGATGTTGACTAATGGTTCTGGTAGCGGTCAGGCTATTACTTGTACCATTGATTCCAACACTACGCAGGACACATATGGTGGCGCGTCTGTTTGTATTTATTGCAGAGCACATGTTGCACATCCAACCATGGACGGTTTTTGTCAGTACAAAGGCAAGTGGGTACAAGTGCCTATAGGTACAAATGACCCTATAAGATTTTGTCTTGAAAATACTGTTTGTAAAGTTTGTGGTTGTTGGCTTAATCATGGCTGTACATGTGACCGGACTGCT…	Addgene: 168959
145	HCoV-229E	NC_002645.1	nsp12	Nonstructural	RNA-dependent RNA polymerase	2781	AGTTTTGATAACAGTTATTTAAACGAGTCCGGGGCTCTAGTGCCGCTCGACTAGAGCCCTGTAATGGTACAGACATAGATTACTGTGTCCGTGCATTTGACGTTTACAATAAAGATGCGTCTTTTATCGGAAAAAATCTGAAGTCCAATTGTGTGCGCTTCAAGAATGTAGATAAGGATGACGCGTTCTATATTGTTAAACGTTGCATTAAGTCAGTTATGGACCACGAGCAGTCCATGTATAACTTACTTAAAGGCTGTAATGCTGTTGCTAAGCATGATTTCTTTACTTGGCATGAGGGCAGAACCATTTATGGTAATGTTAGTAGACAGGATCTTACTAAATACACCATGATGGATTTGTGCTTCGCTCTGCGTAACTTTGATGAAAAAGACTGTG…	Addgene: 168969
146	HCoV-229E	NC_002645.1	nsp13	Nonstructural	Exhibits a variety of enzymatic activities including NTPase, dNTPase, and RNA/DNA helicase activity	1791	GCTGCTGGTCTTTGTGTAGTATGTGGTTCTCAAACAGTTCTAAGATGCGGTGATTGTTTACGCAGACCGATGTTGTGCACTAAGTGCGCCTATGATCATGTGTTTGGCACTGATCATAAGTTCATTTTAGCTATTACACCATATGTGTGTAACACATCTGGCTGCAATGTAAATGACGTTACAAAACTGTATCTTGGAGGTTTGAATTATTACTGTGTAGACCACAAACCACATCTTTCATTCCCACTGTGTTCAGCTGGTAATGTCTTTGGTTTGTACAAAAGTTCTGCTTTGGGTTCCATGGACATTGATGTCTTTAACAAACTTTCTACCTCTGATTGGTCTGACATTCGCGACTACAAGCTTGCTAATGATGCAAAAGAGTCACTAAGGTTGTTT…	Addgene: 168970
147	HCoV-229E	NC_002645.1	nsp14	Nonstructural	Demonstrates exoribonuclease (ExoN) activities	1554	TCTGAAAGTAGTTGTGGTTTGTTTAAGGATTGTGCACGTAACCCTATTGATTTACCACCAAGTCATGCCACTACTTATTTGTCATTGTCTGATAGATTTAAGACTAGTGGTGACTTGGCTGTTCAAATAGGTAACAACAATGTTTGTACCTATGAACATGTGATTTCATATATGGGTTTCAGGTTTGATGTTAGCATGCCTGGTAGTCATAGTTTGTTCTGTACTAGAGACTTTGCCATGCGTCATGTCAGAGGTTGGTTAGGAATGGATGTGGAAGGTGCACATGTCACAGGTGACAATGTTGGCACTAATGTACCTCTACAAGTTGGTTTTTCCAATGGTGTTGATTTTGTAGCTCAACCTGAAGGTTGTGTTCTAACAAACACTGGCAGTGTTGTA…	Addgene: 168960
148	HCoV-229E	NC_002645.1	nsp15	Nonstructural	Endoribonuclease (NendoU) and a type I interferon antagonist	1044	GGTTTAGAGAACATTGCTTTTAACGTTGTTAATAAAGGTTCATTTGTTGGTGCTGATGGTGAATTACCAGTAGCCATTAGTGGTGATAAAGTGTTCGTACGTGATGGTAACACTGATAATTTAGTCTTTGTTAACAAAACATCACTGCCTACAAACATAGCATTTGAACTTTTTGCTAAGAGGAAGGTTGGTTTAACACCACCTCTCAGTATTCTCAAAAACCTTGGTGTTGTCGCCACATATAAGTTTGTCTTGTGGGATTATGAAGCTGAGCGTCCCTTGACAAGCTTTACTAAGTCTGTTTGTGGTTATACAGACTTTGCAGAGGATGTTTGTACTTGTTACGATAATAGTATACAAGGTTCATACGAACGTTTTACTCTGTCAACTAATGCTGTG…	Addgene: 168961
149	HCoV-229E	NC_002645.1	nsp16	Nonstructural	Has a 2′-O-methyltransferase activity	900	AGTGCAGAATGGAAATGCGGGTATTCTATGCCTGGTATTTATAAGACACAACGTATGTGCTTAGAACCATGTAATTTGTATAATTATGGTGCAGGTTTGAAGTTGCCCAGTGGCATTATGTTCAATGTTGTTAAATACACTCAATTGTGTCAATATTTTAACAGTACCACGTTATGTGTTCCTCATAATATGAGAGTGTTACACTTGGGTGCTGGCTCTGATTATGGTGTTGCACCAGGAACTGCTGTTCTTAAAAGGTGGTTGCCGCACGACGCAATTGTTGTTGACAACGATGTTGTTGACTATGTGAGTGACGCTGATTTTAGTGTTACTGGTGATTGTGCAACCGTTTATTTGGAAGACAAGTTTGACTTGTTAATCTCTGATATGTACGATGGT…	Addgene: 168962
150	HCoV-229E	NC_002645.1	Spike	Structural	S1 region attaches the virion to the cell membrane by interacting with host ANPEP/aminopeptidase N. S2 promotes fusion	3516	TTTGTTTTGCTTGTTGCATATGCCTTGTTGCATATTGCTGGTTGTCAAACTACAAATGGGCTGAACACTAGTTACTCTGTTTGCAACGGCTGTGTTGGTTATTCAGAAAATGTATTTGCTGTTGAGAGTGGTGGTTATATACCCTCCGACTTTGCATTCAATAATTGGTTCCTTCTAACTAATACCTCATCTGTTGTAGATGGTGTTGTGAGGAGTTTTCAGCCTTTGTTGCTTAATTGCTTATGGTCTGTTTCTGGCTTGCGGTTTACTACTGGTTTTGTCTATTTTAATGGTACTGGGAGAGGTGATTGTAAAGGTTTTTCCTCAGATGTTTTGTCTGATGTCATACGTTACAACCTCAATTTTGAAGAAAACCTTAGACGTGGAACCATTTTGTTT…	Addgene: 168971
151	HCoV-229E	NC_002645.1	ORF4a	Accessory	Viroporin	396	GCTCTAGGTTTGTTCACATTGCAACTTGTGTCTGCTGTTAATCAATCGCTTAGCAATGCGAAAGTTAGTGCTGAAGTTTCACGACAGGTTATCCAAGACGTGAAAGATGGCACTGTTACCTTCAACTTGCTAGCGTATACACTAATGAGCCTCTTTGTTGTGTATTTTGCTTTATTTAAAGCAAGATCACACCGTGGCAGAGCTGCTCTTATAGTGTTTAAAATTCTAATCCTTTTCGTTTATGTGCCATTGCTGTATTGGTCTCAAGCATATATTTACGCAACTTTGATTGCTGTAATTTTGCTTGGAAGATTTTTCCATACAGCTTGGCACTGCTGGCTCTACAAGACATGGGATTTCATTGTCTTCAATGTAACCACACTTTGCTATGCAAGG	Addgene: 168963
152	HCoV-229E	NC_002645.1	ORF4b	Accessory	Uknown function	261	CAAGGTAAGTGTTGGTTTCTTGAAAATAAGGCTCTGAAACCATTCGTTTGTTTTTACGGAGGGGATCAATTCCTTTACATAGGCGACAGAATTGTTTCTTATTTCTCAACTAACGACTTGTACGTTGCTCTTAGAGGACGTATTGATAAAGACCTCAGCCTTTCTAGAAAGGTTGAGTTATATAACGGTGAATGTGTATACTTGTTTTGTGAACACCCAGCTGTTGGAATAGTCAACACAGATTTCAAATTAGAAATCCAC	Addgene: 168964
153	HCoV-229E	NC_002645.1	Envelope	Structural	Acts as a viroporin and self-assembles in host membranes forming pentameric protein-lipid pores	228	TTCCTTAAGCTAGTGGATGATCATGCTTTGGTTGTTAATGTACTACTCTGGTGTGTGGTGCTTATAGTGATACTACTAGTGTGTATTACAATAATTAAACTAATTAAGCTTTGTTTCACTTGCCATATGTTTTGTAATAGAACAGTTTATGGCCCCATTAAAAATGTGTACCACATTTACCAATCATATATGCACATAGACCCTTTCCCTAAACGAGTTATTGATTTC	Addgene: 168965
154	HCoV-229E	NC_002645.1	Membrane	Structural	M protein forms homodimer and interacts with other viral structural proteins to orchestrate the assembly of the coronavirus particle	672	TCAAATGACAATTGTACGGGTGACATTGTCACCCATTTGAAGAATTGGAATTTTGGTTGGAATGTTATTCTAACCATATTCATTGTTATTCTTCAGTTTGGACACTATAAATACTCCAGATTGTTTTATGGTTTGAAGATGCTTGTACTGTGGCTTCTTTGGCCACTCGTACTTGCTTTGTCAATCTTTGACACCTGGGCTAATTGGGATTCTAATTGGGCCTTTGTTGCATTTAGCTTTTTTATGGCCGTATCAACACTCGTTATGTGGGTGATGTACTTCGCAAACAGTTTCAGACTTTTCCGACGTGCTCGAACTTTTTGGGCATGGAATCCTGAGGTTAATGCAATCACTGTCACAACCGTGTTGGGACAGACATACTATCAACCCATTCAACAA…	Addgene: 168966
155	HCoV-229E	NC_002645.1	Nucleocapsid	Structural	N protein forms dimer and binds to the genomic RNA in a beads-on-a-string fashion, forming a helically symmetric nucleocapsid	1164	GCTACAGTCAAATGGGCTGATGCATCTGAACCACAACGTGGTCGTCAGGGTAGAATACCTTATTCTCTTTATAGCCCTTTGCTTGTTGATAGTGAACAACCTTGGAAGGTGATACCTCGTAATTTGGTACCCATCAACAAGAAAGACAAAAATAAGCTTATAGGCTATTGGAATGTTCAAAAACGTTTCAGAACTAGAAAGGGCAAACGGGTGGATTTGTCACCCAAGCTGCATTTTTATTATCTTGGCACAGGACCCCATAAAGATGCAAAATTTAGAGAGCGTGTTGAAGGTGTCGTCTGGGTTGCTGTTGATGGTGCTAAAACTGAACCTACAGGTTACGGTGTTAGGCGCAAGAATTCAGAACCAGAGATACCACACTTCAATCAAAAGCTCCCA…	Addgene: 168967
