# Supplementary material for: A resource of human coronavirus protein-coding sequences in a flexible, multipurpose Gateway Entry clone collection
Source: G3 (Bethesda). 2023 Jun 2;13(7):jkad105. doi: 10.1093/g3journal/jkad105 (PMC10320145; doi:10.1093/g3journal/jkad105)
Supplement: jkad105_Supplementary_Data [file jkad105_supplementary_data.zip › Table_S2_G3-2023-404132.xlsx]

## Sheet: Sheet1
Index	Virus	Genome Accession	Coding Sequence Name	Protein Type	Putative Function/Domain	Coding Sequence Length (bp)	Coding Sequence	Addgene plasmid ID with STOP Codon	Addgene plasmid ID without STOP Codon	Forward Primer	Reverse primer with STOP Codon	Reverse Primer without STOP Codon
1	SARS-CoV-1	NC_004718.3	NSP1	Nonstructural	Inhibits host translation by interacting with the 40S ribosomal subunit	540	ATGGAGAGCCTTGTTCTTGGTGTCAACGAGAAAACACACGTCCAACTCAGTTTGCCTGTCCTTCAGGTTAGAGACGTGCTAGTGCGTGGCTTCGGGGACTCTGTGGAAGAGGCCCTATCGGAGGCACGTGAACACCTCAAAAATGGCACTTGTGGTCTAGTAGAGCTGGAAAAAGGCGTACTGCCCCAGCTTGAACAGCCCTATGTGTTCATTAAACGTTCTGATGCCTTAAGCACCAATCACGGCCACAAGGTCGTTGAGCTGGTTGCAGAAATGGACGGCATTCAGTACGGTCGTAGCGGTATAACACTGGGAGTACTCGTGCCACATGTGGGCGAAACCCCAATTGCATACCGCAATGTTCTTCTTCGTAAGAACGGTAATAAGGGAGCCGGTGGT…	Addgene: 168544	Addgene: 168518	GGGGACAACTTTGTACAAAAAAGTTGGCATGGAGAGCCTTGTTC	GGGGACAACTTTGTACAAGAAAGTTGGGTATTAACCTCCATTGAGC	GGGGACAACTTTGTACAAGAAAGTTGGGTAACCTCCATTGAGCTC
2	SARS-CoV-1	NC_004718.3	NSP2	Nonstructural	May play a role in the modulation of host cell survival signaling pathway by interacting with host PHB and PHB2	1917	ATGGCAGTCACTCGCTATGTCGACAACAATTTCTGTGGCCCAGATGGGTACCCTCTTGATTGCATCAAAGATTTTCTCGCACGCGCGGGCAAGTCAATGTGCACTCTTTCCGAACAACTTGATTACATCGAGTCGAAGAGAGGTGTCTACTGCTGCCGTGACCATGAGCATGAAATTGCCTGGTTCACTGAGCGCTCTGATAAGAGCTACGAGCACCAGACACCCTTCGAAATTAAGAGTGCCAAGAAATTTGACACTTTCAAAGGGGAATGCCCAAAGTTTGTGTTTCCTCTTAACTCAAAAGTCAAAGTCATTCAACCACGTGTTGAAAAGAAAAAGACTGAGGGTTTCATGGGGCGTATACGCTCTGTGTACCCTGTTGCATCTCCACAGGAGTGT…	Addgene: 168545	Addgene: 168519	GGGGACAACTTTGTACAAAAAAGTTGGCATGGCAGTCACTCGC	GGGGACAACTTTGTACAAGAAAGTTGGGTATTAACCCCCTTTTAAG	GGGGACAACTTTGTACAAGAAAGTTGGGTAACCCCCTTTTAAGCG
3	SARS-CoV-1	NC_004718.3	NSP3	Nonstructural	Papain-like protease; multidomain essential component of the replication/transcription complex	5766		N/A	N/A
4	SARS-CoV-1	NC_004718.3	NSP4	Nonstructural	Component of replicase-transcriptase complex (with nsp10 and 16); contain a transmembrane domain	1503	ATGAAGATTGTTAGTACTTGTTTTAAACTTATGCTTAAGGCCACATTATTGTGCGTTCTTGCTGCATTGGTTTGTTATATCGTTATGCCAGTACATACATTGTCAATCCATGATGGTTACACAAATGAAATCATTGGTTACAAAGCCATTCAGGATGGTGTCACTCGTGACATCATTTCTACTGATGATTGTTTTGCAAATAAACATGCTGGTTTTGACGCATGGTTTAGCCAGCGTGGTGGTTCATACAAAAATGACAAAAGCTGCCCTGTAGTAGCTGCTATCATTACAAGAGAGATTGGTTTCATAGTGCCTGGCTTACCGGGTACTGTGCTGAGAGCAATCAATGGTGACTTCTTGCATTTTCTACCTCGTGTTTTTAGTGCTGTTGGCAACATT…	Addgene: 168546	Addgene: 168520	GGGGACAACTTTGTACAAAAAAGTTGGCATGAAGATTGTTAG	GGGGACAACTTTGTACAAGAAAGTTGGGTATTACTGCAGAACAGC	GGGGACAACTTTGTACAAGAAAGTTGGGTACTGCAGAACAGCAG
5	SARS-CoV-1	NC_004718.3	NSP6	Nonstructural	Plays a role in host membrane rearrangement that leads to creation of cytoplasmic double-membrane vesicles (DMV) necessary for viral replication	873	ATGGGTAAGTTCAAGAAAATTGTTAAGGGCACTCATCATTGGATGCTTTTAACTTTCTTGACATCACTATTGATTCTTGTTCAAAGTACACAGTGGTCACTGTTTTTCTTTGTTTACGAGAATGCTTTCTTGCCATTTACTCTTGGTATTATGGCAATTGCTGCATGTGCTATGCTGCTTGTTAAGCATAAGCACGCATTCTTGTGCTTGTTTCTGTTACCTTCTCTTGCAACAGTTGCTTACTTTAATATGGTCTACATGCCTGCTAGCTGGGTGATGCGTATCATGACATGGCTTGAATTGGCTGACACTAGCTTGTCTGGTTATAGGCTTAAGGATTGTGTTATGTATGCTTCAGCTTTAGTTTTGCTTATTCTCATGACAGCTCGCACTGTTTAT…	Addgene: 168548	Addgene: 168522	GGGGACAACTTTGTACAAAAAAGTTGGCATGGGTAAGTTCAAG	GGGGACAACTTTGTACAAGAAAGTTGGGTATTACTGTACAGTAGC	GGGGACAACTTTGTACAAGAAAGTTGGGTACTGTACAGTAGCAAC
6	SARS-CoV-1	NC_004718.3	NSP7	Nonstructural	Forms a hexadecamer with nsp8 that may participate in viral replication by acting as a primase	252	ATGTCTAAAATGTCTGACGTAAAGTGCACATCTGTGGTACTGCTCTCGGTTCTTCAACAACTTAGAGTAGAGTCATCTTCTAAATTGTGGGCACAATGTGTACAACTCCACAATGATATTCTTCTTGCAAAAGACACAACTGAAGCTTTCGAGAAGATGGTTTCTCTTTTGTCTGTTTTGCTATCCATGCAGGGTGCTGTAGACATTAATAGGTTGTGCGAGGAAATGCTCGATAACCGTGCTACTCTTCAG	Addgene: 168549	Addgene: 168523	GGGGACAACTTTGTACAAAAAAGTTGGCATGTCTAAAATGTCTG	GGGGACAACTTTGTACAAGAAAGTTGGGTATTACTGAAGAGTAGC	GGGGACAACTTTGTACAAGAAAGTTGGGTACTGAAGAGTAGCACG
7	SARS-CoV-1	NC_004718.3	NSP8	Nonstructural	Forms a hexadecamer with nsp8 that may participate in viral replication by acting as a primase	597	ATGGCTATTGCTTCAGAATTTAGTTCTTTACCATCATATGCCGCTTATGCCACTGCCCAGGAGGCCTATGAGCAGGCTGTAGCTAATGGTGATTCTGAAGTCGTTCTCAAAAAGTTAAAGAAATCTTTGAATGTGGCTAAATCTGAGTTTGACCGTGATGCTGCCATGCAACGCAAGTTGGAAAAGATGGCAGATCAGGCTATGACCCAAATGTACAAACAGGCAAGATCTGAGGACAAGAGGGCAAAAGTAACTAGTGCTATGCAAACAATGCTCTTCACTATGCTTAGGAAGCTTGATAATGATGCACTTAACAACATTATCAACAATGCGCGTGATGGTTGTGTTCCACTCAACATCATACCATTGACTACAGCAGCCAAACTCATGGTTGTTGTC…	Addgene: 168550	Addgene: 168524	GGGGACAACTTTGTACAAAAAAGTTGGCATGGCTATTGCTTCAG	GGGGACAACTTTGTACAAGAAAGTTGGGTATTACTGTAGTTTAAC	GGGGACAACTTTGTACAAGAAAGTTGGGTACTGTAGTTTAACAGC
8	SARS-CoV-1	NC_004718.3	NSP9	Nonstructural	May participate in viral replication by acting as a ssRNA-binding protein	342	ATGAATAATGAACTGAGTCCAGTAGCACTACGACAGATGTCCTGTGCGGCTGGTACCACACAAACAGCTTGTACTGATGACAATGCACTTGCCTACTATAACAATTCGAAGGGAGGTAGGTTTGTGCTGGCATTACTATCAGACCACCAAGATCTCAAATGGGCTAGATTCCCTAAGAGTGATGGTACAGGTACAATTTACACAGAACTGGAACCACCTTGTAGGTTTGTTACAGACACACCAAAAGGGCCTAAAGTGAAATACTTGTACTTCATCAAAGGCTTAAACAACCTAAATAGAGGTATGGTGCTGGGCAGTTTAGCTGCTACAGTACGTCTTCAG	Addgene: 168551	Addgene: 168525	GGGGACAACTTTGTACAAAAAAGTTGGCATGAATAATGAACTG	GGGGACAACTTTGTACAAGAAAGTTGGGTATTACTGAAGACGTAC	GGGGACAACTTTGTACAAGAAAGTTGGGTACTGAAGACGTACTG
9	SARS-CoV-1	NC_004718.3	NSP10	Nonstructural	Growth factor-like domain; component of replicase-transcriptase complex (with nsp's 4 and 16	420	ATGGCTGGAAATGCTACAGAAGTACCTGCCAATTCAACTGTGCTTTCCTTCTGTGCTTTTGCAGTAGACCCTGCTAAAGCATATAAGGATTACCTAGCAAGTGGAGGACAACCAATCACCAACTGTGTGAAGATGTTGTGTACACACACTGGTACAGGACAGGCAATTACTGTAACACCAGAAGCTAACATGGACCAAGAGTCCTTTGGTGGTGCTTCATGTTGTCTGTATTGTAGATGCCACATTGACCATCCAAATCCTAAAGGATTCTGTGACTTGAAAGGTAAGTACGTCCAAATACCTACCACTTGTGCTAATGACCCAGTGGGTTTTACACTTAGAAACACAGTCTGTACCGTCTGCGGAATGTGGAAAGGTTATGGCTGTAGTTGTGACCAA…	Addgene: 168552	Addgene: 168526	GGGGACAACTTTGTACAAAAAAGTTGGCATGGCTGGAAATGC	GGGGACAACTTTGTACAAGAAAGTTGGGTATTACTGCATCAAGGG	GGGGACAACTTTGTACAAGAAAGTTGGGTACTGCATCAAGGGTTC
10	SARS-CoV-1	NC_004718.3	NSP12	Nonstructural	RNA-dependent RNA polymerase	2799	ATGTCTGCGGATGCATCAACGTTTTTAAACCGGGTTTGCGGTGTAAGTGCAGCCCGTCTTACACCGTGCGGCACAGGCACTAGTACTGATGTCGTCTACAGGGCTTTTGATATTTACAACGAAAAAGTTGCTGGTTTTGCAAAGTTCCTAAAAACTAATTGCTGTCGCTTCCAGGAGAAGGATGAGGAAGGCAATTTATTAGACTCTTACTTTGTAGTTAAGAGGCATACTATGTCTAACTACCAACATGAAGAGACTATTTATAACTTGGTTAAAGATTGTCCAGCGGTTGCTGTCCATGACTTTTTCAAGTTTAGAGTAGATGGTGACATGGTACCACATATATCACGTCAGCGTCTAACTAAATACACAATGGCTGATTTAGTCTATGCTCTACGT…	N/A	Addgene: 168527	GGGGACAACTTTGTACAAAAAAGTTGGCATGTCTGCGGATGC		GGGGACAACTTTGTACAAGAAAGTTGGGTACTGCAAGACTGTATG
11	SARS-CoV-1	NC_004718.3	NSP13	Nonstructural	Zinc-binding domain; RNA helicase	1806	ATGGCTGTAGGTGCTTGTGTATTGTGCAATTCACAGACTTCACTTCGTTGCGGTGCCTGTATTAGGAGACCATTCCTATGTTGCAAGTGCTGCTATGACCATGTCATTTCAACATCACACAAATTAGTGTTGTCTGTTAATCCCTATGTTTGCAATGCCCCAGGTTGTGATGTCACTGATGTGACACAACTGTATCTAGGAGGTATGAGCTATTATTGCAAGTCACATAAGCCTCCCATTAGTTTTCCATTATGTGCTAATGGTCAGGTTTTTGGTTTATACAAAAACACATGTGTAGGCAGTGACAATGTCACTGACTTCAATGCGATAGCAACATGTGATTGGACTAATGCTGGCGATTACATACTTGCCAACACTTGTACTGAGAGACTCAAGCTT…	Addgene: 168554	Addgene: 168528	GGGGACAACTTTGTACAAAAAAGTTGGCATGGCTGTAGGTGC	GGGGACAACTTTGTACAAGAAAGTTGGGTATTATTGTAATGTAGC	GGGGACAACTTTGTACAAGAAAGTTGGGTATTGTAATGTAGCCAC
12	SARS-CoV-1	NC_004718.3	NSP14	Nonstructural	3'-to-5' exonuclease	1584	ATGGCAGAAAATGTAACTGGACTTTTTAAGGACTGTAGTAAGATCATTACTGGTCTTCATCCTACACAGGCACCTACACACCTCAGCGTTGATATAAAGTTCAAGACTGAAGGATTATGTGTTGACATACCAGGCATACCAAAGGACATGACCTACCGTAGACTCATCTCTATGATGGGTTTCAAAATGAATTACCAAGTCAATGGTTACCCTAATATGTTTATCACCCGCGAAGAAGCTATTCGTCACGTTCGTGCGTGGATTGGCTTTGATGTAGAGGGCTGTCATGCAACTAGAGATGCTGTGGGTACTAACCTACCTCTCCAGCTAGGATTTTCTACAGGTGTTAACTTAGTAGCTGTACCGACTGGTTATGTTGACACTGAAAATAACACAGAA…	Addgene: 168555	Addgene: 168529	GGGGACAACTTTGTACAAAAAAGTTGGCATGGCAGAAAATG	GGGGACAACTTTGTACAAGAAAGTTGGGTATTACTGTAACCTGG	GGGGACAACTTTGTACAAGAAAGTTGGGTACTGTAACCTGGTAAATG
13	SARS-CoV-1	NC_004718.3	NSP15	Nonstructural	EndoRNAase	1041	ATGAGTTTAGAAAATGTGGCTTATAATGTTGTTAATAAAGGACACTTTGATGGACACGCCGGCGAAGCACCTGTTTCCATCATTAATAATGCTGTTTACACAAAGGTAGATGGTATTGATGTGGAGATCTTTGAAAATAAGACAACACTTCCTGTTAATGTTGCATTTGAGCTTTGGGCTAAGCGTAACATTAAACCAGTGCCAGAGATTAAGATACTCAATAATTTGGGTGTTGATATCGCTGCTAATACTGTAATCTGGGACTACAAAAGAGAAGCCCCAGCACATGTATCTACAATAGGTGTCTGCACAATGACTGACATTGCCAAGAAACCTACTGAGAGTGCTTGTTCTTCACTTACTGTCTTGTTTGATGGTAGAGTGGAAGGACAGGTAGAC…	Addgene: 168556	Addgene: 168530	GGGGACAACTTTGTACAAAAAAGTTGGCATGAGTTTAGAAAATG	GGGGACAACTTTGTACAAGAAAGTTGGGTATTATTGTAGTTTTGG	GGGGACAACTTTGTACAAGAAAGTTGGGTATTGTAGTTTTGGG
14	SARS-CoV-1	NC_004718.3	NSP16	Nonstructural	S-adenosylmethionine-dependent ribose 2'-O-methyltransferase	897	ATGGCAAGTCAAGCGTGGCAACCAGGTGTTGCGATGCCTAACTTGTACAAGATGCAAAGAATGCTTCTTGAAAAGTGTGACCTTCAGAATTATGGTGAAAATGCTGTTATACCAAAAGGAATAATGATGAATGTCGCAAAGTATACTCAACTGTGTCAATACTTAAATACACTTACTTTAGCTGTACCCTACAACATGAGAGTTATTCACTTTGGTGCTGGCTCTGATAAAGGAGTTGCACCAGGTACAGCTGTGCTCAGACAATGGTTGCCAACTGGCACACTACTTGTCGATTCAGATCTTAATGACTTCGTCTCCGACGCAGATTCTACTTTAATTGGAGACTGTGCAACAGTACATACGGCTAATAAATGGGACCTTATTATTAGCGATATGTAT…	N/A	Addgene: 168531	GGGGACAACTTTGTACAAAAAAGTTGGCATGGCAAGTCAAGCG		GGGGACAACTTTGTACAAGAAAGTTGGGTAGTTGTTAACAAGAATATC
15	SARS-CoV-1	NC_004718.3	S	Structural	Spike glycoprotein trimer that binds to host cell receptor ACE2	3765	ATGTTTATTTTCTTATTATTTCTTACTCTCACTAGTGGTAGTGACCTTGACCGGTGCACCACTTTTGATGATGTTCAAGCTCCTAATTACACTCAACATACTTCATCTATGAGGGGGGTTTACTATCCTGATGAAATTTTTAGATCAGACACTCTTTATTTAACTCAGGATTTATTTCTTCCATTTTATTCTAATGTTACAGGGTTTCATACTATTAATCATACGTTTGGCAACCCTGTCATACCTTTTAAGGATGGTATTTATTTTGCTGCCACAGAGAAATCAAATGTTGTCCGTGGTTGGGTTTTTGGTTCTACCATGAACAACAAGTCACAGTCGGTGATTATTATTAACAATTCTACTAATGTTGTTATACGAGCATGTAACTTTGAATTGTGT…	Addgene: 168558	Addgene: 168532	GGGGACAACTTTGTACAAAAAAGTTGGCATGTTTATTTTCTTATTATTTC	GGGGACAACTTTGTACAAGAAAGTTGGGTATTATGTGTAATG	GGGGACAACTTTGTACAAGAAAGTTGGGTATGTGTAATGTAATTTG
16	SARS-CoV-1	NC_004718.3	ORF3a	Accessory	Viroporin, contains PDZ binding domin	822	ATGGATTTGTTTATGAGATTTTTTACTCTTAGATCAATTACTGCACAGCCAGTAAAAATTGACAATGCTTCTCCTGCAAGTACTGTTCATGCTACAGCAACGATACCGCTACAAGCCTCACTCCCTTTCGGATGGCTTGTTATTGGCGTTGCATTTCTTGCTGTTTTTCAGAGCGCTACCAAAATAATTGCGCTCAATAAAAGATGGCAGCTAGCCCTTTATAAGGGCTTCCAGTTCATTTGCAATTTACTGCTGCTATTTGTTACCATCTATTCACATCTTTTGCTTGTCGCTGCAGGTATGGAGGCGCAATTTTTGTACCTCTATGCCTTGATATATTTTCTACAATGCATCAACGCATGTAGAATTATTATGAGATGTTGGCTTTGTTGGAAGTGC…	Addgene: 168559	Addgene: 168533	GGGGACAACTTTGTACAAAAAAGTTGGCATGGATTTGTTTATG	GGGGACAACTTTGTACAAGAAAGTTGGGTATTACAAAGGCACGC	GGGGACAACTTTGTACAAGAAAGTTGGGTACAAAGGCACGCTAG
17	SARS-CoV-1	NC_004718.3	ORF3b	Accessory	Possesses anti -IFN activity	462	ATGATGCCAACTACTTTGTTTGCTGGCACACACATAACTATGACTACTGTATACCATATAACAGTGTCACAGATACAATTGTCGTTACTGAAGGTGACGGCATTTCAACACCAAAACTCAAAGAAGACTACCAAATTGGTGGTTATTCTGAGGATAGGCACTCAGGTGTTAAAGACTATGTCGTTGTACATGGCTATTTCACCGAAGTTTACTACCAGCTTGAGTCTACACAAATTACTACAGACACTGGTATTGAAAATGCTACATTCTTCATCTTTAACAAGCTTGTTAAAGACCCACCGAATGTGCAAATACACACAATCGACGGCTCTTCAGGAGTTGCTAATCCAGCAATGGATCCAATTTATGATGAGCCGACGACGACTACTAGCGTGCCTT…	Addgene: 168560	Addgene: 168534	GGGGACAACTTTGTACAAAAAAGTTGGCATGATGCCAACTAC	GGGGACAACTTTGTACAAGAAAGTTGGGTATTAACGTACCTGTTTC	GGGGACAACTTTGTACAAGAAAGTTGGGTAACGTACCTGTTTC
18	SARS-CoV-1	NC_004718.3	E	Structural	Envelope protein	228	ATGTACTCATTCGTTTCGGAAGAAACAGGTACGTTAATAGTTAATAGCGTACTTCTTTTTCTTGCTTTCGTGGTATTCTTGCTAGTCACACTAGCCATCCTTACTGCGCTTCGATTGTGTGCGTACTGCTGCAATATTGTTAACGTGAGTTTAGTAAAACCAACGGTTTACGTCTACTCGCGTGTTAAAAATCTGAACTCTTCTGAAGGAGTTCCTGATCTTCTGGTC	Addgene: 168561	Addgene: 168535	GGGGACAACTTTGTACAAAAAAGTTGGCATGTACTCATTCG	GGGGACAACTTTGTACAAGAAAGTTGGGTATTAGACCAGAAGATC	GGGGACAACTTTGTACAAGAAAGTTGGGTAGACCAGAAGATCAGG
19	SARS-CoV-1	NC_004718.3	M	Structural	Membrane protein	663	ATGGCAGACAACGGTACTATTACCGTTGAGGAGCTTAAACAACTCCTGGAACAATGGAACCTAGTAATAGGTTTCCTATTCCTAGCCTGGATTATGTTACTACAATTTGCCTATTCTAATCGGAACAGGTTTTTGTACATAATAAAGCTTGTTTTCCTCTGGCTCTTGTGGCCAGTAACACTTGCTTGTTTTGTGCTTGCTGCTGTCTACAGAATTAATTGGGTGACTGGCGGGATTGCGATTGCAATGGCTTGTATTGTAGGCTTGATGTGGCTTAGCTACTTCGTTGCTTCCTTCAGGCTGTTTGCTCGTACCCGCTCAATGTGGTCATTCAACCCAGAAACAAACATTCTTCTCAATGTGCCTCTCCGGGGGACAATTGTGACCAGACCGCTCATG…	Addgene: 168562	Addgene: 168536	GGGGACAACTTTGTACAAAAAAGTTGGCATGGCAGACAACGG	GGGGACAACTTTGTACAAGAAAGTTGGGTATTACTGTACTAGC	GGGGACAACTTTGTACAAGAAAGTTGGGTACTGTACTAGCAAAGC
20	SARS-CoV-1	NC_004718.3	ORF6	Accessory	Disrupts cell nuclear import complex formation by tethering karyopherin alpha 2 and karyopherin beta 1 to the membrane	189	ATGTTTCATCTTGTTGACTTCCAGGTTACAATAGCAGAGATATTGATTATCATTATGAGGACTTTCAGGATTGCTATTTGGAATCTTGACGTTATAATAAGTTCAATAGTGAGACAATTATTTAAGCCTCTAACTAAGAAGAATTATTCGGAGTTAGATGATGAAGAACCTATGGAGTTAGATTATCCA	Addgene: 168563	Addgene: 168537	GGGGACAACTTTGTACAAAAAAGTTGGCATGTTTCATCTTGTTG	GGGGACAACTTTGTACAAGAAAGTTGGGTATTATGGATAATCTAAC	GGGGACAACTTTGTACAAGAAAGTTGGGTATGGATAATCTAACTC
21	SARS-CoV-1	NC_004718.3	ORF7a	Accessory	Plays a role as antagonist of host tetherin (BST2), disrupting its antiviral effect	366	ATGAAAATTATTCTCTTCCTGACATTGATTGTATTTACATCTTGCGAGCTATATCACTATCAGGAGTGTGTTAGAGGTACGACTGTACTACTAAAAGAACCTTGCCCATCAGGAACATACGAGGGCAATTCACCATTTCACCCTCTTGCTGACAATAAATTTGCACTAACTTGCACTAGCACACACTTTGCTTTTGCTTGTGCTGACGGTACTCGACATACCTATCAGCTGCGTGCAAGATCAGTTTCACCAAAACTTTTCATCAGACAAGAGGAGGTTCAACAAGAGCTCTACTCGCCACTTTTTCTCATTGTTGCTGCTCTAGTATTTTTAATACTTTGCTTCACCATTAAGAGAAAGACAGAA	Addgene: 168564	Addgene: 168538	GGGGACAACTTTGTACAAAAAAGTTGGCATGAAAATTATTCTC	GGGGACAACTTTGTACAAGAAAGTTGGGTATCATTCTGTCTTTCTC	GGGGACAACTTTGTACAAGAAAGTTGGGTATTCTGTCTTTCTCTTAATG
22	SARS-CoV-1	NC_004718.3	ORF7b	Accessory	Integral component of membrane; function unknown	132	ATGAATGAGCTCACTTTAATTGACTTCTATTTGTGCTTTTTAGCCTTTCTGCTATTCCTTGTTTTAATAATGCTTATTATATTTTGGTTTTCACTCGAAATCCAGGATCTAGAAGAACCTTGTACCAAAGTC	Addgene: 168565	Addgene: 168539	GGGGACAACTTTGTACAAAAAAGTTGGCATGAATGAGCTCAC	GGGGACAACTTTGTACAAGAAAGTTGGGTATTAGACTTTGGTAC	GGGGACAACTTTGTACAAGAAAGTTGGGTAGACTTTGGTACAAGG
23	SARS-CoV-1	NC_004718.3	ORF8a	Accessory	May act as viroporin	117	ATGAAACTTCTCATTGTTTTGACTTGTATTTCTCTATGCAGTTGCATATGCACTGTAGTACAGCGCTGTGCATCTAATAAACCTCATGTGCTTGAAGATCCTTGTAAGGTACAACAC	Addgene: 168566	Addgene: 168540	GGGGACAACTTTGTACAAAAAAGTTGGCATGAAACTTCTCATTG	GGGGACAACTTTGTACAAGAAAGTTGGGTACTAGTGTTGTACC	GGGGACAACTTTGTACAAGAAAGTTGGGTAGTGTTGTACCTTAC
24	SARS-CoV-1	NC_004718.3	ORF8b	Accessory	Non-structural protein which is dispensable for virus replication in cell culture	252	ATGTGCTTGAAGATCCTTGTAAGGTACAACACTAGGGGTAATACTTATAGCACTGCTTGGCTTTGTGCTCTAGGAAAGGTTTTACCTTTTCATAGATGGCACACTATGGTTCAAACATGCACACCTAATGTTACTATCAACTGTCAAGATCCAGCTGGTGGTGCGCTTATAGCTAGGTGTTGGTACCTTCATGAAGGTCACCAAACTGCTGCATTTAGAGACGTACTTGTTGTTTTAAATAAACGAACAAAT	Addgene: 168567	Addgene: 168541	GGGGACAACTTTGTACAAAAAAGTTGGCATGTGCTTGAAGATCC	GGGGACAACTTTGTACAAGAAAGTTGGGTATTAATTTGTTCG	GGGGACAACTTTGTACAAGAAAGTTGGGTAATTTGTTCGTTTATTTAAAAC
25	SARS-CoV-1	NC_004718.3	N	Structural	Packages the positive strand viral genome RNA into a helical ribonucleocapsid (RNP) and plays a fundamental role during virion assembly	1266	ATGTCTGATAATGGACCCCAATCAAACCAACGTAGTGCCCCCCGCATTACATTTGGTGGACCCACAGATTCAACTGACAATAACCAGAATGGAGGACGCAATGGGGCAAGGCCAAAACAGCGCCGACCCCAAGGTTTACCCAATAATACTGCGTCTTGGTTCACAGCTCTCACTCAGCATGGCAAGGAGGAACTTAGATTCCCTCGAGGCCAGGGCGTTCCAATCAACACCAATAGTGGTCCAGATGACCAAATTGGCTACTACCGAAGAGCTACCCGACGAGTTCGTGGTGGTGACGGCAAAATGAAAGAGCTCAGCCCCAGATGGTACTTCTATTACCTAGGAACTGGCCCAGAAGCTTCACTTCCCTACGGCGCTAACAAAGAAGGCATCGTATGG…	N/A	Addgene: 168542	GGGGACAACTTTGTACAAAAAAGTTGGCATGTCTGATAATGGAC		GGGGACAACTTTGTACAAGAAAGTTGGGTATGCCTGAGTTGAATC
26	HCoV-HKU1	NC_006577.2	NSP1	Nonstructural	Promotes the degradation of host mRNAs by inducing an endonucleolytic RNA cleavage in template mRNAs	666	ATGATTAAAACCAGCAAATACGGTCTCGGCTTCAAGTGGGCGCCAGAATTTCGTTGGCTGCTTCCGGATGCAGCGGAGGAGTTGGCTAGTCCTATGAAGTCAGATGAGGGTGGGTTATGCCCCTCTACTGGTCAAGCGATGGAAAGTGTTGGATTCGTTTATGATAATCATGTGAAGATAGATTGTCGCTGCATTCTTGGACAAGAATGGCATGTGCAGTCAAATCTTATCCGTGATATTTTTGTTCATGAAGATCTACATGTTGTAGAAGTTCTAACTAAAACAGCCGTAAAGTCCGGTACGGCAATTTTAATTAAATCACCTTTGCATAGCTTGGGTGGTTTTCCTAAAGGGTATGTTATGGGCTTGTTCCGTTCATACAAGACTAAACGTTATGTT…	Addgene: 168587	Addgene: 168570	GGGGACAACTTTGTACAAAAAAGTTGGCATGATTAAAACCAGC	GGGGACAACTTTGTACAAGAAAGTTGGGTATTAACCACGATATTG	GGGGACAACTTTGTACAAGAAAGTTGGGTAACCACGATATTGTC
27	HCoV-HKU1	NC_006577.2	NSP2	Nonstructural	May play a role in the modulation of host cell survival signaling pathway by interacting with host PHB and PHB2	1761	ATGATTAAACCCGTACTTTTTGTAGACCAGTATGGTTGTGACTATTCTGGTAAATTAGCAGATTGTCTTCAAGCTTATGGTCATTATTCTTTGCAAGATATGAGACAAAAGCAGTCTGTATGGCTTGCCAATTGTGACTTTGATATTGTAGTGGCTTGGCATGTAGTTCGTGATTCACGATTTGTTATGCGCCTGCAGACTATAGCTACTATTTGTGGTATTAAATATGTTGCACAACCTACAGAAGATGTAGTAGATGGAGATGTAGTTATACGTGAACCTGTACATTTATTATCTGCTGATGCAATAGTTTTAAAGCTTCCTAGTTTGATGAAAGTTATGACTCATATGGATGATTTTTCTATTAAATCTATATATAATGTTGATTTGTGTGATTGT…	Addgene: 168588	Addgene: 168571	GGGGACAACTTTGTACAAAAAAGTTGGCATGATTAAACCCG	GGGGACAACTTTGTACAAGAAAGTTGGGTATTATGCACATGG	GGGGACAACTTTGTACAAGAAAGTTGGGTATGCACATGGAAAACG
28	HCoV-HKU1	NC_006577.2	NSP6	Nonstructural	Plays a role in the initial induction of autophagosomes from host reticulum endoplasmic	861	ATGTCTAAAACAAAAAGATTTATTAAAGAAACAATTTATTGGATTTTGATATCTACATTTTTGTTTAGTTGTATAATTTCTGCATTTGTTAAATGGACTATATTTATGTATATTAATACACATATGATTGGTGTTACATTATGTGTACTTTGTTTTGTTAGTTTTATGATGTTACTAGTTAAACATAAGCATTTTTATTTGACTATGTATATAATTCCTGTACTCTGTACCTTGTTTTATGTAAATTATTTAGTTGTTTATAAGGAAGGTTTTAGAGGTTTTACTTATGTCTGGCTCTCATATTTTGTTCCTGCTGTGAATTTTACTTATGTTTATGAAGTATTTTATGGTTGTATTTTATGTGTTTTTGCTATTTTTATAACTATGCATAGTATTAAT…	Addgene: 168590	Addgene: 168573	GGGGACAACTTTGTACAAAAAAGTTGGCATGTCTAAAACAAAAAG	GGGGACAACTTTGTACAAGAAAGTTGGGTATTATTGAATTTGGG	GGGGACAACTTTGTACAAGAAAGTTGGGTATTGAATTTGGGAGAC
29	HCoV-HKU1	NC_006577.2	NSP7	Nonstructural	Forms a hexadecamer with nsp8 (8 subunits of each) that may participate in viral replication by acting as a primase	276	ATGTCAAAATTGACTGATGTGAAATGTGCTAATGTTGTTTTGTTAAATTGTTTACAGCATTTGCATGTTGCTTCTAATTCTAAGTTGTGGCAGTATTGTAGTGTTTTACATAATGAAATACTATCTACTTCAGATTTGAGTGTAGCTTTTGATAAGCTTGCTCAATTATTGATTGTTTTATTCGCCAATCCTGCTGCAGTTGATACTAAGTGTCTTGCAAGTATAGATGAAGTTAGCGATGATTATGTTCAAGATAGTACCGTTTTGCAGGCTTTGCAATAA	Addgene: 168591	Addgene: 168574	GGGGACAACTTTGTACAAAAAAGTTGGCATGTCAAAATTGAC	GGGGACAACTTTGTACAAGAAAGTTGGGTATTATTGCAAAGCCTG	GGGGACAACTTTGTACAAGAAAGTTGGGTATTGCAAAGCCTGC
30	HCoV-HKU1	NC_006577.2	NSP8	Nonstructural	Forms a hexadecamer with nsp7 (8 subunits of each) that may participate in viral replication by acting as a primase	582	ATGAGTGAGTTTGTAAATATGGCTAGTTTTGTTGAATATGAAGTCGCAAAGAAAAATTTGGCTGATGCTAAAAATAGTGGTTCTGTTAATCAACAACAGATAAAACAGTTAGAAAAAGCATGTAATATAGCTAAGTCTGTGTATGAACGTGATAAAGCTGTAGCTCGCAAACTTGAACGTATGGCAGACCTAGCACTTACTAACATGTATAAAGAGGCTCGGATTAATGATAAGAAGAGTAAAGTTGTTTCCGCTTTGCAGACAATGCTTTTTAGCATGGTTCGTAAATTGGATAATCAGGCTTTAAATTCTATTCTGGATAATGCTGTTAAAGGTTGTGTACCTTTGAGTGCTATTCCAGCATTGGCTGCTAATACTTTAACTATAGTAATACCAGAT…	Addgene: 168592	N/A	GGGGACAACTTTGTACAAAAAAGTTGGCATGAGTGAGTTTG	GGGGACAACTTTGTACAAGAAAGTTGGGTATTACTGCATAACAGC
31	HCoV-HKU1	NC_006577.2	NSP9	Nonstructural	May participate in viral replication by acting as a ssRNA-binding protein	330	ATGAATAATGAGTTGATGCCTCATAAATTAAAAATACAAGTTGTTAATAGTGGTTCTGATATGAATTGTAATATTCCTACTCAATGTTATTATAATAATGGTAGTAGTGGTAGAATAGTTTATGCTGTTCTTAGTGATGTTGATGGTCTTAAGTATACTAAGATAATGAAAGATGATGGAAATTGTGTTGTTTTAGAGCTTGATCCTCCTTGTAAATTTTCTATACAAGATGTTAAGGGACTTAAAATTAAGTATCTTTATTTTATTAAAGGATGTAACACTTTAGCTAGAGGGTGGGTTGTTGGTACTTTATCTTCAACAATTAGATTGCAG	Addgene: 168593	N/A	GGGGACAACTTTGTACAAAAAAGTTGGCATGAATAATGAG	GGGGACAACTTTGTACAAGAAAGTTGGGTACTGCAATCTAATTG
32	HCoV-HKU1	NC_006577.2	NSP10	Nonstructural	Plays a pivotal role in viral transcription by stimulating both nsp14 3'-5' exoribonuclease and nsp16 2'-O-methyltransferase activities.	411	ATGGCTGGTGTTGCTACTGAGTATGCAGCTAATTCTTCTATACTTTCATTATGTGCATTTTCTGTAGATCCTAAGAAAACTTATTTAGATTATATACAACAAGGTGGTGTACCTATAATTAATTGTGTTAAAATGCTCTGTGATCATGCTGGTACTGGTATGGCCATTACTATTAAACCTGAGGCTACTATTAACCAAGATTCTTATGGTGGTGCCTCAGTTTGTATTTATTGCCGTGCACGTGTAGAGCATCCAGATGTAGATGGTATATGTAAATTACGTGGTAAATTTGTACAAGTCCCTTTGGGTATAAAAGATCCTATTCTTTATGTGTTAACACATGATGTTTGTCAAGTCTGTGGTTTTTGGAGAGATGGCAGTTGTTCCTGTGTAGGTTCA…	N/A	Addgene: 168577	GGGGACAACTTTGTACAAAAAAGTTGGCATGGCTGGTGTTGC		GGGGACAACTTTGTACAAGAAAGTTGGGTATTGAACAGCGACAC
33	HCoV-HKU1	NC_006577.2	NSP12	Nonstructural	RNA-directed RNA polymerase; Responsible for replication and transcription of the viral RNA genome	2784	ATGTCTAAAGATTTAAATTTTTTAAACGGGTTCGGGGTACTAGTGTGAATGCCCGGCTAGTACCCTGTGCTAGTGGTTTATCTACTGATGTTCAATTAAGGGCATTTGACATTTGTAATACCAATAGAGCTGGTATAGGTTTATATTATAAAGTGAATTGTTGCCGTTTTCAGCGTATAGATGACGACGGTAATAAATTGGATAAGTTCTTTGTTGTCAAAAGAACTAATTTAGAAGTTTATAATAAAGAGAAAACTTATTATGAGTTGACTAAAAGTTGTGGTGTTGTGGCTGAACATGATTTCTTTACATTTGATATTGATGGTAGTCGCGTGCCACATATAGTTCGTAGGAATCTTTCAAAGTATACTATGTTAGATCTTTGCTATGCATTGCGTC…	Addgene: 168595	N/A	GGGGACAACTTTGTACAAAAAAGTTGGCATGTCTAAAGATTTAAATTTTTTAAAC	GGGGACAACTTTGTACAAGAAAGTTGGGTATTACTGCATCACGG
34	HCoV-HKU1	NC_006577.2	NSP13	Nonstructural	Helicase	1809		N/A	N/A
35	HCoV-HKU1	NC_006577.2	S	Structural	Spike protein S1 attaches the virion to the cell membrane by interacting with host receptor, initiating the infection. Spike protein S2 mediates fusion of the virion and cellular membranes by acting as a class I viral fusion protein	4071	ATGTTATTAATTATTTTTATTTTGCCTACAACATTAGCTGTTATAGGTGATTTTAATTGTACTAATTTTGCTATTAATGATTTAAACACCACAGTTCCTCGCATAAGTGAGTATGTTGTGGATGTTTCTTATGGTTTGGGTACATATTATATACTTGATCGTGTTTATTTAAATACTACTATATTATTTACTGGTTATTTCCCTAAATCTGGTGCCAATTTTAGGGATCTATCTTTAAAAGGTACTACATATTTGAGTACTCTTTGGTATCAGAAACCCTTTTTATCTGATTTTAATAATGGTATTTTTTCTAGAGTTAAGAATACTAAGTTGTATGTTAATAAAACTTTGTATAGTGAGTTTAGTACTATAGTTATAGGTAGTGTTTTTATTAACAAC…	Addgene: 168600	Addgene: 168581	GGGGACAACTTTGTACAAAAAAGTTGGCATGTTATTAATTATTTTTATTTTG	GGGGACAACTTTGTACAAGAAAGTTGGGTACTAATCATCATGAG	GGGGACAACTTTGTACAAGAAAGTTGGGTAATCATCATGAGATG
36	HCoV-HKU1	NC_006577.2	ORF4	Accessory	Unknown function	330	ATGGACGTTTGGAGACCTAGCTACACACATTCTCTTGTTATTAGAGAATTTGGTGTTACAAACCTTGAAGATTTGTGTCTAAAGTATAATTACTGTCAACCTATTGTTGGTTACTGTATTGTACCTTTAAATGTTTGGTGTCGCAAGTTTGGCAAATTTGCTTCTCACTTTACATTACGTAGTCACGATATTTCCCATAGTAATAATTTTGGTGTTGTAACTAGTTTTACTACTTATGGTAATACTGTTTCTGAGGCTGTGTCTAGATTAGTTGAATCAGCTTCTGAATTTATTGTTTGGCGTGCAGAGGCACTTAATAAGTATGGTTGA	Addgene: 168601	Addgene: 168582	GGGGACAACTTTGTACAAAAAAGTTGGCATGGACGTTTGGAG	GGGGACAACTTTGTACAAGAAAGTTGGGTATCAACCATACTTATTAAG	GGGGACAACTTTGTACAAGAAAGTTGGGTAACCATACTTATTAAG
37	HCoV-HKU1	NC_006577.2	E	Structural	Integral membrane protein; viroporin	249	ATGGTTGATTTATTTTTCAATGATACTGCTTGGTACATAGGACAGATTTTAGTTTTAGTTTTATTTTGTCTTATTTCTTTAATCTTTGTTGTTGCTTTTTTAGCAACTATTAAGCTTTGTATGCAACTTTGTGGTTTTTGTAATTTCTTTATTATTTCACCTTCGGCTTACGTTTATAAAAGAGGTATGCAGTTGTATAAGTCTTATAGTGAACAAGTTATACCACCCACTTCAGATTATTTAATCTAA	Addgene: 168602	Addgene: 168583	GGGGACAACTTTGTACAAAAAAGTTGGCATGGTTGATTTATTTTTC	GGGGACAACTTTGTACAAGAAAGTTGGGTATTAGATTAAATAATC	GGGGACAACTTTGTACAAGAAAGTTGGGTAGATTAAATAATCTG
38	HCoV-HKU1	NC_006577.2	M	Structural	Component of the viral envelope that plays a central role in virus morphogenesis and assembly via its interactions with other viral proteins.	672	ATGAATAAATCTTTTCTTCCTCAATTTACTTCTGATCAAGCTGTTACATTCTTAAAAGAATGGAATTTCTCTTTGGGTGTAATACTACTTTTTATTACTATCATATTGCAGTTCGGTTATACGAGCCGTAGTATGTTTGTTTATCTTATCAAGATGATTATTCTTTGGCTTATGTGGCCATTGACTATCACCTTGACTATATTTAATTGTTTTTATGCTTTGAATAATGCTTTTCTTGCATTTTCTATAGTGTTTACTATTATTTCTATTGTTATATGGATTCTTTATTTTGTTAATAGTATTCGGCTTTTTATTAGAACTGGCAGTTGGTGGAGTTTTAATCCAGAGACCAATAATCTTATGTGTATTGATATGAAAGGCAAGATGTTTGTTAGGCCA…	N/A	Addgene: 168584	GGGGACAACTTTGTACAAAAAAGTTGGCATGAATAAATCTTTTC		GGGGACAACTTTGTACAAGAAAGTTGGGTAAGCTCTTAACAAGGC
39	HCoV-HKU1	NC_006577.2	N	Structural	Packages the positive strand viral genome RNA into a helical ribonucleocapsid (RNP)	1326	ATGTCTTATACTCCCGGTCATTATGCTGGAAGTAGAAGCTCCTCTGGAAATCGTTCAGGAATCCTCAAGAAAACTTCTTGGGCTGACCAATCTGAGCGAAATTACCAAACCTTTAATAGAGGCAGAAAAACCCAACCTAAATTCACTGTGTCTACTCAACCACAAGGAAATACTATCCCACATTATTCCTGGTTCTCCGGGATCACTCAATTTCAAAAAGGTAGAGACTTTAAATTTTCAGATGGTCAAGGAGTTCCCATTGCTTTCGGAGTACCCCCTTCTGAAGCAAAAGGATATTGGTATAGACACAGCCGGCGTTCTTTTAAAACAGCTGATGGTCAACAAAAGCAGTTGTTACCGAGATGGTATTTCTACTATCTCGGTACCGGCCCATATGCC…	Addgene: 168604	Addgene: 168585	GGGGACAACTTTGTACAAAAAAGTTGGCATGTCTTATACTCCCG	GGGGACAACTTTGTACAAGAAAGTTGGGTATTAAGCAACAGAGTC	GGGGACAACTTTGTACAAGAAAGTTGGGTAAGCAACAGAGTCTTC
40	HCoV-HKU1	NC_006577.2	N2	Structural	Unknown function	618	ATGCTGGAAGTAGAAGCTCCTCTGGAAATCGTTCAGGAATCCTCAAGAAAACTTCTTGGGCTGACCAATCTGAGCGAAATTACCAAACCTTTAATAGAGGCAGAAAAACCCAACCTAAATTCACTGTGTCTACTCAACCACAAGGAAATACTATCCCACATTATTCCTGGTTCTCCGGGATCACTCAATTTCAAAAAGGTAGAGACTTTAAATTTTCAGATGGTCAAGGAGTTCCCATTGCTTTCGGAGTACCCCCTTCTGAAGCAAAAGGATATTGGTATAGACACAGCCGGCGTTCTTTTAAAACAGCTGATGGTCAACAAAAGCAGTTGTTACCGAGATGGTATTTCTACTATCTCGGTACCGGCCCATATGCCAATGCATCCTATGGTGAATCCC…	Addgene: 168605	Addgene: 168586	GGGGACAACTTTGTACAAAAAAGTTGGCATGCTGGAAGTAG	GGGGACAACTTTGTACAAGAAAGTTGGGTATTAATGAACGATTATTG	GGGGACAACTTTGTACAAGAAAGTTGGGTAATGAACGATTATTGG
41	MERS-CoV	NC_019843.3	NSP2	Nonstructural	May play a role in the modulation of host cell survival signaling pathway by interacting with host PHB and PHB2.	1980	ATGGATGTCACTCCAGTTGACCAATACATGTGTGGCGTTGATGGAAAACCCATTAGTGCCTACGCATTTTTAATGGCCAAGGATGGAATAACCAAACTGGCTGATGTTGAAGCGGACGTCGCAGCACGTGCTGATGACGAAGGCTTCATCACATTAAAGAACAATCTATATAGATTGGTTTGGCATGTTGAGCGTAAAGACGTTCCATATCCTAAGCAATCTATTTTTACTATTAATAGTGTGGTCCAAAAGGATGGTGTTGAAAACACTCCTCCTCACTATTTTACTCTTGGATGCAAAATTTTAACGCTCACCCCACGCAACAAGTGGAGTGGCGTTTCTGACTTGTCCCTCAAACAAAAACTCCTTTACACCTTCTATGGTAAGGAGTCACTTGAG…	Addgene: 168629	Addgene: 168607	GGGGACAACTTTGTACAAAAAAGTTGGCATGGATGTCACTCCAG	GGGGACAACTTTGTACAAGAAAGTTGGGTATTAACCTCCCTTAAG	GGGGACAACTTTGTACAAGAAAGTTGGGTAACCTCCCTTAAGTCTAAAG
42	MERS-CoV	NC_019843.3	NSP3	Nonstructural	Papain-like proteinase.Responsible for the cleavages located at the N-terminus of the replicase polyprotein	5661	ATGGCACCTGTAAAAAAAGTAGCCTTTGGCGGTGATCAAGTACATGAGGTTGCTGCTGTAAGAAGTGTTACTGTCGAGTACAACATTCATGCTGTATTAGACACACTACTTGCTTCTTCTAGTCTTAGAACCTTTGTTGTAGATAAGTCTTTGTCAATTGAGGAGTTTGCTGACGTAGTAAAGGAACAAGTCTCAGACTTGCTTGTTAAATTACTGCGTGGAATGCCGATTCCAGATTTTGATTTAGACGATTTTATTGACGCACCATGCTATTGCTTTAACGCTGAGGGTGATGCATCCTGGTCTTCTACTATGATCTTCTCTCTTCACCCCGTCGAGTGTGACGAGGAGTGTTCTGAAGTAGAGGCTTCAGATTTAGAAGAAGGTGAATCAGAGTGC…	N/A	Addgene: 168608	GGGGACAACTTTGTACAAAAAAGTTGGCATGGCACCTGTAAAAAAAG		GGGGACAACTTTGTACAAGAAAGTTGGGTAACCACCAACAATTTTG
43	MERS-CoV	NC_019843.3	NSP5	Nonstructural	3C-like proteinase.Cleaves the C-terminus of replicase polyprotein at 11 sites	918	ATGAGCGGTTTGGTGAAAATGTCACATCCCAGTGGAGATGTTGAGGCTTGTATGGTTCAGGTTACCTGCGGTAGCATGACTCTTAATGGTCTTTGGCTTGACAACACAGTCTGGTGCCCACGACACGTAATGTGCCCGGCTGACCAGTTGTCTGATCCTAATTATGATGCCTTGTTGATTTCTATGACTAATCATAGTTTCAGTGTGCAAAAACACATTGGCGCTCCAGCAAACTTGCGTGTTGTTGGTCATGCCATGCAAGGCACTCTTTTGAAGTTGACTGTCGATGTTGCTAACCCTAGCACTCCAGCCTACACTTTTACAACAGTGAAACCTGGCGCAGCATTTAGTGTGTTAGCATGCTATAATGGTCGTCCGACTGGTACATTCACTGTTGTA…	Addgene: 168632	Addgene: 168610	GGGGACAACTTTGTACAAAAAAGTTGGCATGAGCGGTTTGGTG	GGGGACAACTTTGTACAAGAAAGTTGGGTATTACTGCATAACCAC	GGGGACAACTTTGTACAAGAAAGTTGGGTACTGCATAACCACACCC
44	MERS-CoV	NC_019843.3	NSP6	Nonstructural	Plays a role in the initial induction of autophagosomes from host reticulum endoplasmic	876	ATGAGTGGTGTGAGAAAAGTTACATATGGTACTGCGCATTGGTTGTTTGCGACCCTTGTCTCAACCTATGTGATAATCTTACAAGCCACTAAATTTACTTTGTGGAACTACTTGTTTGAGACTATTCCCACACAGTTGTTCCCACTCTTATTTGTGACTATGGCCTTCGTTATGTTGTTGGTTAAACACAAACACACCTTTTTGACACTTTTCTTGTTGCCTGTGGCTATTTGTTTGACTTATGCAAACATAGTCTACGAGCCCACTACTCCCATTTCGTCAGCGCTGATTGCAGTTGCAAATTGGCTTGCCCCCACTAATGCTTATATGCGCACTACACATACTGATATTGGTGTCTACATTAGTATGTCACTTGTATTAGTCATTGTAGTGAAGAGA…	Addgene: 168633	Addgene: 168611	GGGGACAACTTTGTACAAAAAAGTTGGCATGAGTGGTGTGAG	GGGGACAACTTTGTACAAGAAAGTTGGGTATTACTGCATAGCAGC	GGGGACAACTTTGTACAAGAAAGTTGGGTACTGCATAGCAGCAACC
45	MERS-CoV	NC_019843.3	NSP7	Nonstructural	Forms a hexadecamer with nsp8 (8 subunits of each) that may participate in viral replication by acting as a primase	249	ATGTCTAAACTTACAGATCTTAAATGCACATCTGTGGTTCTCCTCTCTGTGCTCCAACAGTTACACTTAGAGGCTAATAGTAGGGCCTGGGCTTTCTGTGTTAAATGCCATAATGATATATTGGCAGCAACAGACCCCAGTGAGGCTTTCGAGAAATTCGTAAGTCTCTTTGCTACTTTAATGACTTTTTCTGGTAATGTAGATCTTGATGCGTTAGCTAGTGATATTTTTGACACTCCTAGCGTACTTCAATAA	Addgene: 168634	Addgene: 168612	GGGGACAACTTTGTACAAAAAAGTTGGCATGTCTAAACTTACAG	GGGGACAACTTTGTACAAGAAAGTTGGGTATTATTGAAGTACGCTAG	GGGGACAACTTTGTACAAGAAAGTTGGGTATTGAAGTACGCTAGG
46	MERS-CoV	NC_019843.3	NSP8	Nonstructural	Forms a hexadecamer with nsp7 (8 subunits of each) that may participate in viral replication by acting as a primase.	597	ATGGCTACTCTTTCTGAGTTTTCACACTTAGCTACCTTTGCTGAGTTGGAAGCTGCGCAGAAAGCCTATCAGGAAGCTATGGACTCTGGTGACACCTCACCACAAGTTCTTAAGGCTTTGCAGAAGGCTGTTAATATAGCTAAAAACGCCTATGAGAAGGATAAGGCAGTGGCCCGTAAGTTAGAACGTATGGCTGATCAGGCTATGACTTCTATGTATAAGCAAGCACGTGCTGAAGACAAGAAAGCAAAAATTGTCAGTGCTATGCAAACTATGTTGTTTGGTATGATTAAGAAGCTCGACAACGATGTTCTTAATGGTATCATTTCTAACGCTAGGAATGGTTGTATACCTCTTAGTGTCATCCCACTGTGTGCTTCAAATAAACTTCGCGTTGTA…	Addgene: 168635	Addgene: 168613	GGGGACAACTTTGTACAAAAAAGTTGGCATGGCTACTCTTTC	GGGGACAACTTTGTACAAGAAAGTTGGGTATTATTGCAACTTAAC	GGGGACAACTTTGTACAAGAAAGTTGGGTATTGCAACTTAACGGC
47	MERS-CoV	NC_019843.3	NSP9	Nonstructural	May participate in viral replication by acting as a ssRNA-binding protein	330	ATGAATAATGAGATCAAACCTTCAGGTCTAAAAACCATGGTTGTGTCTGCGGGTCAAGAGCAAACTAACTGTAATACTAGTTCCTTAGCTTATTACGAACCTGTGCAGGGTCGTAAAATGCTGATGGCTCTTCTTTCTGATAATGCCTATCTCAAATGGGCGCGTGTTGAAGGTAAGGACGGATTTGTCAGTGTAGAGCTACAACCTCCTTGCAAATTCTTGATTGCGGGACCAAAAGGACCTGAAATCCGATATCTCTATTTTGTTAAAAATCTTAACAACCTTCATCGCGGGCAAGTGTTAGGGCACATTGCTGCGACTGTTAGATTGCAATAA	Addgene: 168636	Addgene: 168614	GGGGACAACTTTGTACAAAAAAGTTGGCATGAATAATGAGATC	GGGGACAACTTTGTACAAGAAAGTTGGGTATTATTGCAATCTAAC	GGGGACAACTTTGTACAAGAAAGTTGGGTATTGCAATCTAACAGTC
48	MERS-CoV	NC_019843.3	NSP10	Nonstructural	Plays a pivotal role in viral transcription by stimulating both nsp14 3'-5' exoribonuclease and nsp16 2'-O-methyltransferase activities.	420	ATGGCTGGTTCTAACACCGAGTTTGCCTCTAATTCCTCGGTGTTGTCACTTGTTAACTTCACCGTTGATCCTCAAAAAGCTTATCTCGATTTCGTCAATGCGGGAGGTGCCCCATTGACAAATTGTGTTAAGATGCTTACTCCTAAAACTGGTACAGGTATAGCTATATCTGTTAAACCAGAGAGTACAGCTGATCAAGAGACTTATGGTGGAGCTTCAGTGTGTCTCTATTGCCGTGCGCATATAGAACATCCTGATGTCTCTGGTGTTTGTAAATATAAGGGTAAGTTTGTCCAAATCCCTGCTCAGTGTGTCCGTGACCCTGTGGGATTTTGTTTGTCAAATACCCCCTGTAATGTCTGTCAATATTGGATTGGATATGGGTGCAATTGTGACTCG…	Addgene: 168637	Addgene: 168615	GGGGACAACTTTGTACAAAAAAGTTGGCATGGCTGGTTCTAAC	GGGGACAACTTTGTACAAGAAAGTTGGGTATTATTGGGGCAGTGC	GGGGACAACTTTGTACAAGAAAGTTGGGTATTGGGGCAGTGCTGCT
49	MERS-CoV	NC_019843.3	NSP12	Nonstructural	RNA-directed RNA polymerase; Responsible for replication and transcription of the viral RNA genome	2798		N/A	N/A
50	MERS-CoV	NC_019843.3	NSP14	Nonstructural	Possesses two different activities: an exoribonuclease activity acting on both ssRNA and dsRNA in a 3' to 5' direction and a N7-guanine methyltransferase activity	1572	ATGTCTCAGATTGTAACTGGCCTTTTTAAAGATTGCTCTAGAGAAACTTCTGGCCTCTCACCTGCTTATGCACCAACATATGTTAGTGTTGATGACAAGTATAAGACGAGTGATGAGCTTTGCGTGAATCTTAATTTACCCGCAAATGTCCCATACTCTCGTGTTATTTCCAGGATGGGCTTTAAACTCGATGCAACAGTTCCTGGATATCCTAAGCTTTTCATTACTCGTGAAGAGGCTGTAAGGCAAGTTCGAAGCTGGATAGGCTTCGATGTTGAGGGTGCTCATGCTTCCCGTAATGCATGTGGCACCAATGTGCCTCTACAATTAGGATTTTCAACTGGTGTGAACTTTGTTGTTCAGCCAGTTGGTGTTGTAGACACTGAGTGGGGTAACATG…	Addgene: 168639	Addgene: 168616	GGGGACAACTTTGTACAAAAAAGTTGGCATGTCTCAGATTG	GGGGACAACTTTGTACAAGAAAGTTGGGTATTATTGAACTTTTG	GGGGACAACTTTGTACAAGAAAGTTGGGTATTGAACTTTTGTAAAAG
51	MERS-CoV	NC_019843.3	NSP15	Nonstructural	Mn2+-dependent, uridylate-specific endoribonuclease	1029	ATGGGTTTGGAAAACATTGCTTTTAATGTTGTTAAACAAGGCCATTTTATTGGTGTTGAGGGTGAACTACCTGTAGCTGTAGTCAATGATAAGATCTTCACCAAGAGTGGCGTTAATGACATTTGTATGTTTGAGAATAAAACCACTTTGCCTACTAATATAGCTTTTGAACTCTATGCTAAGCGTGCTGTACGCTCGCATCCCGATTTCAAATTGCTACACAATTTACAAGCAGACATTTGCTACAAGTTCGTCCTTTGGGATTATGAACGTAGCAATATTTATGGTACTGCTACTATTGGTGTATGTAAGTACACTGATATTGATGTTAATTCAGCTTTGAATATATGTTTTGACATACGCGATAATTGTTCATTGGAGAAGTTCATGTCTACTCCC…	Addgene: 168640	N/A	GGGGACAACTTTGTACAAAAAAGTTGGCATGGGTTTGGAAAAC	GGGGACAACTTTGTACAAGAAAGTTGGGTATTACTGGAGTCGAGG
52	MERS-CoV	NC_019843.3	NSP16	Nonstructural	Possesses 2-O-Methyltransferase plays an essential role in viral mRNAs cap methylation which is essential to evade immune system	909	ATGGCTTCTGCAGATTGGAAACCTGGTCATGCAATGCCATCCCTCTTTAAAGTTCAAAATGTAAACCTTGAACGTTGTGAGCTTGCTAATTACAAGCAATCTATTCCTATGCCTCGCGGTGTGCACATGAACATCGCTAAATATATGCAATTGTGCCAGTATTTAAATACTTGCACATTAGCCGTGCCTGCCAATATGCGTGTTATACATTTTGGCGCTGGTTCTGATAAAGGTATCGCTCCTGGTACCTCAGTTTTACGACAGTGGCTTCCTACAGATGCCATTATTATAGATAATGATTTAAATGAGTTCGTGTCAGATGCTGACATAACTTTATTTGGAGATTGTGTAACTGTACGTGTCGGCCAACAAGTGGATCTTGTTATTTCCGACATGTAT…	N/A	Addgene: 168618	GGGGACAACTTTGTACAAAAAAGTTGGCATGGCTTCTGCAG		GGGGACAACTTTGTACAAGAAAGTTGGGTAACGTAACTTTCTGTAG
53	MERS-CoV	NC_019843.3	S	Structural	Attaches the virion to the cell membrane; mediates fusion of the virion and cellular membranes by acting as a class I viral fusion protein	4062	ATGATACACTCAGTGTTTCTACTGATGTTCTTGTTAACACCTACAGAAAGTTACGTTGATGTAGGGCCAGATTCTGTTAAGTCTGCTTGTATTGAGGTTGATATACAACAGACTTTCTTTGATAAAACTTGGCCTAGGCCAATTGATGTTTCTAAGGCTGACGGTATTATATACCCTCAAGGCCGTACATATTCTAACATAACTATCACTTATCAAGGTCTTTTTCCCTATCAGGGAGACCATGGTGATATGTATGTTTACTCTGCAGGACATGCTACAGGCACAACTCCACAAAAGTTGTTTGTAGCTAACTATTCTCAGGACGTCAAACAGTTTGCTAATGGGTTTGTCGTCCGTATAGGAGCAGCTGCCAATTCCACTGGCACTGTTATTATTAGC…	N/A	Addgene: 168619	GGGGACAACTTTGTACAAAAAAGTTGGCATGATACACTCAGTG		GGGGACAACTTTGTACAAGAAAGTTGGGTAGTGAACATGAACCTTATG
54	MERS-CoV	NC_019843.3	NS3	Accessory	Unknown function	312	ATGAGAGTTCAAAGACCACCCACTCTCTTGTTAGTGTTTTCACTCTCTCTTTTGGTCACTGCATCCTCAAAACCTCTCTATGTACCTGAGCATTGTCAGAATTATTCTGGTTGCATGCTTAGGGCTTGTATTAAAACTGCCCAAGCTGATACAGCTGGTCTTTATACAAATTTTCGAATTGACGTCCCATCTGCAGAATCAACTGGTACTCAATCAGTTTCTGTCGATCTTGAGTCAACTTCAACTCATGATGGTCCTACCGAACATGTTACTAGTGTGAATCTTTTTGACGTTGGTTACTCAGTTAATTAA	Addgene: 168643	Addgene: 168620	GGGGACAACTTTGTACAAAAAAGTTGGCATGAGAGTTCAAAGAC	GGGGACAACTTTGTACAAGAAAGTTGGGTATTAATTAACTGAG	GGGGACAACTTTGTACAAGAAAGTTGGGTAATTAACTGAGTAACC
55	MERS-CoV	NC_019843.3	ORF4a	Accessory	DsRNA-binding protein that plays a role in the inhibition of host innate response	330	ATGGATTACGTGTCTCTGCTTAATCAAATTTGGCAGAAGTACCTTAACTCACCGTATACTACTTGTTTGTACATCCCTAAACCCACAGCTAAGTATACACCTTTAGTTGGCACTTCATTGCACCCTGTGCTGTGGAACTGTCAGCTATCCTTTGCTGGTTATACTGAATCTGCTGTTAATTCTACAAAAGCTTTGGCCAAACAGGACGCAGCTCAGCGAATCGCTTGGTTGCTACATAAGGATGGAGGAATCCCTGATGGATGTTCCCTCTACCTCCGGCACTCAAGTTTATTCGCGCAAAGCGAGGAAGAGGAGCCATTCTCCAACTAA	Addgene: 168644	Addgene: 168621	GGGGACAACTTTGTACAAAAAAGTTGGCATGGATTACGTGTCTC	GGGGACAACTTTGTACAAGAAAGTTGGGTATTAGTTGGAGAATGG	GGGGACAACTTTGTACAAGAAAGTTGGGTAGTTGGAGAATGGCTCC
56	MERS-CoV	NC_019843.3	ORF4b	Accessory	Plays a role in the inhibition of host innate immunity	741	ATGGAGGAATCCCTGATGGATGTTCCCTCTACCTCCGGCACTCAAGTTTATTCGCGCAAAGCGAGGAAGAGGAGCCATTCTCCAACTAAGAAACTGCGCTACGTTAAGCGTAGATTTTCTCTTCTGCGCCATGAAGACCTTAGTGTTATTGTCCAACCAACACACTATGTCAGGGTTACATTTTCAGACCCCAACATGTGGTATCTACGTTCGGGTCATCATTTACACTCAGTTCACAATTGGCTTAAACCTTATGGCGGCCAACCTGTTTCTGAGTACCATATTACTCTAGCTTTGCTAAATCTCACTGATGAAGATTTAGCTAGAGATTTTTCACCCATTGCGCTCTTTTTGCGCAATGTCAGATTTGAGCTACATGAGTTCGCCTTGCTGCGCAAA…	Addgene: 168645	Addgene: 168622	GGGGACAACTTTGTACAAAAAAGTTGGCATGGAGGAATCCCTG	GGGGACAACTTTGTACAAGAAAGTTGGGTATTAAAATCCTGGATG	GGGGACAACTTTGTACAAGAAAGTTGGGTAAAATCCTGGATGATG
57	MERS-CoV	NC_019843.3	ORF5	Accessory	Probably plays a role in the inhibition of host innate immunity	675	ATGGCTTTCTCGGCGTCTTTATTTAAACCCGTCCAGCTAGTCCCAGTTTCTCCTGCATTTCATCGCATTGAGTCTACTGACTCTATTGTTTTCACATACATTCCTGCTAGCGGCTATGTAGCTGCTTTAGCTGTCAATGTGTGTCTCATTCCCCTATTATTACTGCTACGTCAAGATACTTGTCGTCGCAGCATTATCAGAACTATGGTTCTCTATTTCCTTGTTCTGTATAACTTTTTATTAGCCATTGTACTAGTCAATGGTGTACATTATCCAACTGGAAGTTGCCTGATAGCCTTCTTAGTTATCCTCATAATACTTTGGTTTGTAGATAGAATTCGTTTCTGTCTCATGCTGAATTCCTACATTCCACTGTTTGACATGCGTTCCCACTTTATT…	Addgene: 168646	Addgene: 168623	GGGGACAACTTTGTACAAAAAAGTTGGCATGGCTTTCTCGGCG	GGGGACAACTTTGTACAAGAAAGTTGGGTATTAAACGATAAGCG	GGGGACAACTTTGTACAAGAAAGTTGGGTAAACGATAAGCGAGCTC
58	MERS-CoV	NC_019843.3	E	Structural	Integral membrane protein; viroporin	249	ATGTTACCCTTTGTCCAAGAACGAATAGGGTTGTTCATAGTAAACTTTTTCATTTTTACCGTAGTATGTGCTATAACACTCTTGGTGTGTATGGCTTTCCTTACGGCTACTAGATTATGTGTGCAATGTATGACAGGCTTCAATACCCTGTTAGTTCAGCCCGCATTATACTTGTATAATACTGGACGTTCAGTCTATGTAAAATTCCAGGATAGTAAACCCCCTCTACCACCTGACGAGTGGGTTTAA	Addgene: 168647	Addgene: 168624	GGGGACAACTTTGTACAAAAAAGTTGGCATGTTACCCTTTGTC	GGGGACAACTTTGTACAAGAAAGTTGGGTATTAAACCCACTCGTC	GGGGACAACTTTGTACAAGAAAGTTGGGTAAACCCACTCGTCAGG
59	MERS-CoV	NC_019843.3	N	Structural	Packages the positive strand viral genome RNA into a helical ribonucleocapsid (RNP)	1242	ATGGCATCCCCTGCTGCACCTCGTGCTGTTTCCTTTGCCGATAACAATGATATAACAAATACAAACCTATCTCGAGGTAGAGGACGTAATCCAAAACCACGAGCTGCACCAAATAACACTGTCTCTTGGTACACTGGGCTTACCCAACACGGGAAAGTCCCTCTTACCTTTCCACCTGGGCAGGGTGTACCTCTTAATGCCAATTCTACCCCTGCGCAAAATGCTGGGTATTGGCGGAGACAGGACAGAAAAATTAATACCGGGAATGGAATTAAGCAACTGGCTCCCAGGTGGTACTTCTACTACACTGGAACTGGACCCGAAGCAGCACTCCCATTCCGGGCTGTTAAGGATGGCATCGTTTGGGTCCATGAAGATGGCGCCACTGATGCTCCTTCA…	Addgene: 168649	Addgene: 168626	GGGGACAACTTTGTACAAAAAAGTTGGCATGGCATCCCCTGCTG	GGGGACAACTTTGTACAAGAAAGTTGGGTACTAATCAGTGTTAAC	GGGGACAACTTTGTACAAGAAAGTTGGGTAATCAGTGTTAACATC
60	MERS-CoV	NC_019843.3	ORF8b	Accessory	Unknown function	339	ATGCCAATTCTACCCCTGCGCAAAATGCTGGGTATTGGCGGAGACAGGACAGAAAAATTAATACCGGGAATGGAATTAAGCAACTGGCTCCCAGGTGGTACTTCTACTACACTGGAACTGGACCCGAAGCAGCACTCCCATTCCGGGCTGTTAAGGATGGCATCGTTTGGGTCCATGAAGATGGCGCCACTGATGCTCCTTCAACTTTTGGGACGCGGAACCCTAACAATGATTCAGCTATTGTTACACAATTCGCGCCCGGTACTAAGCTTCCTAAAAACTTCCACATTGAGGGGACTGGAGGCAATAGTCAATCATCTTCAAGAGCCTCTAGCTTAA	Addgene: 168650	Addgene: 168627	GGGGACAACTTTGTACAAAAAAGTTGGCATGCCAATTCTACCC	GGGGACAACTTTGTACAAGAAAGTTGGGTATTAAGCTAGAGGCTC	GGGGACAACTTTGTACAAGAAAGTTGGGTAAGCTAGAGGCTCTTG
61	HCoV-NL63	NC_005831.2	NSP1	Nonstructural	Suppresses host protein synthesis and IFN response	330	ATGTTTTACAATCAAGTGACACTTGCTGTTGCAAGTGATTCGGAAATTTCAGGTTTTGGTTTTGCCATTCCTTCTGTAGCCGTTCGCACCTATAGCGAAGCCGCTGCACAAGGTTTTCAGGCATGCCGTTTTGTTGCTTTTGGCTTACAGGATTGTGTAACCGGTATTAATGATGATGATTATGTCATTGCATTGACTGGTACTAATCAGCTCTGTGCCAAAATTTTACCTTTTTCTGATAGACCCCTTAATTTGCGAGGTTGGCTCATTTTTTCTAACAGCAATTATGTTCTTCAGGACTTTGATGTTGTTTTTGGCCATGGTGCAGGATAA	Addgene: 168669	Addgene: 168651	GGGGACAACTTTGTACAAAAAAGTTGGCATGTTTTACAATC	GGGGACAACTTTGTACAAGAAAGTTGGGTATTATCCTGCACCATG	GGGGACAACTTTGTACAAGAAAGTTGGGTATCCTGCACCATGGC
62	HCoV-NL63	NC_005831.2	NSP3	Nonstructural	Papain-like proteinase.Responsible for the cleavages located at the N-terminus of the replicase polyprotein	4692		N/A	N/A
63	HCoV-NL63	NC_005831.2	NSP4	Nonstructural	Participates in the assembly of virally-induced cytoplasmic double-membrane vesicles necessary for viral replication	1431	ATGGGTTTTAAACGTACTTATAATTTTCTGTGGTATGTATGTTTATTTGTTGTTGCATTGTTTATTGGTGTCTCATTTATTGATTATACAACCACTGTAACTAGCTTTCATGGTTATGATTTTAAGTACATTGAGAATGGTCAGTTGAAGGTGTTTGAAGCACCTTTACACTGTGTTCGTAATGTTTTTGATAATTTTAATCAATGGCATGAGGCTAAGTTTGGTGTTGTTACTACTAATAGTGATAAATGTCCTATAGTTGTTGGTGTTTCAGAGCGTATTAATGTTGTTCCTGGTGTTCCAACAAATGTATATTTGGTAGGAAAGACTCTTGTTTTTACATTACAGGCTGCTTTTGGAAACACAGGTGTTTGTTATGACTTTGATGGTGTTACCACT…	Addgene: 168670	N/A	GGGGACAACTTTGTACAAAAAAGTTGGCATGGGTTTTAAACG	GGGGACAACTTTGTACAAGAAAGTTGGGTATTATTGTAAGGTGG
64	HCoV-NL63	NC_005831.2	NSP5	Nonstructural	3C-like proteinase.Cleaves the C-terminus of replicase polyprotein at 11 sites	909	ATGTCTGGTCTTAAGAAGATGGCACAACCATCTGGTTGTGTTGAGAGATGTGTGGTTCGCGTCTGTTATGGTAGTACTGTGCTTAATGGAGTTTGGTTAGGTGACACTGTTACTTGTCCTAGACATGTCATAGCACCATCAACCACTGTTCTTATTGATTATGATCATGCATATAGTACTATGCGTTTGCATAATTTTTCAGTGTCTCATAATGGTGTCTTCTTGGGAGTTGTCGGTGTTACAATGCATGGTTCTGTGTTGCGTATTAAGGTTTCACAATCTAATGTACATACACCTAAACATGTTTTTAAAACGTTGAAACCTGGTGATTCTTTTAATATTTTAGCATGTTATGAAGGTATTGCATCTGGTGTTTTTGGTGTTAATTTACGTACAAAC…	Addgene: 168671	Addgene: 168653	GGGGACAACTTTGTACAAAAAAGTTGGCATGTCTGGTCTTAAG	GGGGACAACTTTGTACAAGAAAGTTGGGTATTATTGCAAGTTAAC	GGGGACAACTTTGTACAAGAAAGTTGGGTATTGCAAGTTAACACC
65	HCoV-NL63	NC_005831.2	NSP6	Nonstructural	Plays a role in the initial induction of autophagosomes from host reticulum endoplasmic	837	ATGAGTGGTAAGGTTATTTTTGGTTTAAAAACAATGTTTTTATTTAGCGTTTTCTTCACAATGTTTTGGGCAGAACTCTTTATTTATACAAACACTATATGGATAAACCCTGTGATACTTACACCTATATTTTGTCTACTTTTGTTTTTGTCATTAGTTTTAACTATGTTTCTTAAACATAAGTTTTTGTTTTTGCAAGTATTTTTATTACCTACTGTTATTGCAACTGCTTTATATAATTGTGTTTTGGATTATTACATAGTAAAATTTTTGGCTGACCATTTTAACTATAATGTTTCAGTATTACAAATGGATGTTCAGGGTTTAGTTAATGTTTTGGTCTGTTTATTTGTTGTATTTTTACACACATGGCGCTTTTCTAAAGAACGTTTTACACAT…	Addgene: 168672	Addgene: 168654	GGGGACAACTTTGTACAAAAAAGTTGGCATGAGTGGTAAGG	GGGGACAACTTTGTACAAGAAAGTTGGGTATTATTGGACAGTTG	GGGGACAACTTTGTACAAGAAAGTTGGGTATTGGACAGTTGAAATTTTTATAC
66	HCoV-NL63	NC_005831.2	NSP7	Nonstructural	Forms a hexadecamer with nsp8 (8 subunits of each) that may participate in viral replication by acting as a primase	249	ATGTCCAAACTGACTGATTTGAAGTGTACTAATGTTGTGTTATTGGGTTGTTTGTCTAGTATGAACATTGCAGCTAATTCTAGTGAATGGGCTTATTGTGTTGATTTACACAATAAGATTAATCTTTGTGATGACCCTGAAAAAGCTCAAAGTATGTTGTTAGCACTCCTTGCGTTCTTTCTAAGTAAACATAGTGATTTTGGTCTTGATGGCCTTATTGATTCTTATTTTGATAATAGTAGCACCCTTCAGTAA	Addgene: 168673	Addgene: 168655	GGGGACAACTTTGTACAAAAAAGTTGGCATGTCCAAACTGACTG	GGGGACAACTTTGTACAAGAAAGTTGGGTATTACTGAAGGGTGC	GGGGACAACTTTGTACAAGAAAGTTGGGTACTGAAGGGTGCTAC
67	HCoV-NL63	NC_005831.2	NSP8	Nonstructural	Forms a hexadecamer with nsp7 (8 subunits of each) that may participate in viral replication by acting as a primase	585	ATGAGTGTTGCTTCATCATTTGTTAGTATGCCATCATATATTGCTTATGAAAATGCTAGACAAGCTTATGAGGATGCTATTGCTAATGGATCTTCTTCTCAACTTATTAAACAATTGAAGCGTGCCATGAATATCGCAAAGTCTGAATTTGATCATGAGATATCTGTTCAGAAGAAAATTAATAGAATGGCTGAACAAGCTGCTACTCAGATGTATAAAGAAGCACGCTCTGTTAATAGAAAATCTAAAGTTATTAGTGCTATGCACTCTTTACTTTTTGGAATGTTAAGACGTTTGGATATGTCTAGTGTTGAAACTGTTTTGAATTTAGCACGTGATGGTGTTGTGCCATTGTCAGTTATACCTGCAACTTCAGCTTCTAAACTAACTATTGTTAGT…	N/A	Addgene: 168656	GGGGACAACTTTGTACAAAAAAGTTGGCATGAGTGTTGCTTC		GGGGACAACTTTGTACAAGAAAGTTGGGTATTGAAGTTTAACAAC
68	HCoV-NL63	NC_005831.2	NSP9	Nonstructural	May participate in viral replication by acting as a ssRNA-binding protein	327	ATGAATAATGAAATTATGCCTGGTAAACTTAAGCAAAAACCTATGAAAGCTGAGGGTGATGGTGGTGTTTTAGGTGATGGTAATGCCTTGTATAATACTGAGGGTGGTAAAACTTTTATGTACGCTTATATTTCTAATAAAGCTGACCTTAAATTTGTTAAGTGGGAGTATGAGGGTGGTTGCAACACAATCGAGTTAGACTCTCCTTGTCGATTTATGGTCGAAACACCTAATGGTCCTCAAGTGAAGTATTTGTATTTTGTTAAAAATTTAAATACCTTACGTAGAGGTGCCGTTCTTGGTTTTATAGGTGCCACAATTCGTCTACAATAA	Addgene: 168675	Addgene: 168657	GGGGACAACTTTGTACAAAAAAGTTGGCATGAATAATGAAATTATG	GGGGACAACTTTGTACAAGAAAGTTGGGTATTATTGTAGACG	GGGGACAACTTTGTACAAGAAAGTTGGGTATTGTAGACGAATTG
69	HCoV-NL63	NC_005831.2	NSP10	Nonstructural	Plays a pivotal role in viral transcription by stimulating both nsp14 3'-5' exoribonuclease and nsp16 2'-O-methyltransferase activities	405	ATGGCTGGTAAACAAACTGAATTGGCTGTTAATTCTGGACTTTTAACTGCTTGTGCTTTTTCTGTTGATCCAGCAACTACTTACTTGGAAGCTGTTAAACATGGTGCAAAACCTGTAAGTAATTGTATTAAGATGTTATCTAATGGTGCTGGTAATGGTCAAGCTATAACAACTAGTGTAGATGCTAACACCAATCAAGATTCTTATGGTGGAGCGTCTATTTGTTTGTATTGTCGGGCCCACGTTCCTCACCCTAGTATGGATGGTTACTGTAAGTTTAAGGGTAAATGTGTTCAGGTTCCTATTGGTTGTTTGGATCCTATTAGGTTTTGTTTAGAAAATAATGTGTGTAATGTTTGTGGTTGTTGGTTGGGACACGGGTGTGCTTGTGACCGTACA…	Addgene: 168676	Addgene: 168658	GGGGACAACTTTGTACAAAAAAGTTGGCATGGCTGGTAAAC	GGGGACAACTTTGTACAAGAAAGTTGGGTATTATTGAATAGTTG	GGGGACAACTTTGTACAAGAAAGTTGGGTATTGAATAGTTGTAC
70	HCoV-NL63	NC_005831.2	NSP12	Nonstructural	RNA-directed RNA polymerase; Responsible for replication and transcription of the viral RNA genome	2782	ATGAGTGTTGACATTTCTTATTTAAACGAGCAAGGGGTTCTAGTGCAGCTCGACTAGAACCCTGCAATGGCACGGACATCGATAAGTGTGTTCGTGCTTTTGACATTTATAATAAAAATGTTTCATTCTTGGGTAAGTGTTTGAAGATGAACTGTGTTCGTTTTAAAAATGCTGATCTTAAGGATGGTTATTTTGTTATAAAGAGGTGTACTAAGTCGGTTATGGAACACGAGCAATCCATGTATAACCTACTTAACTTTTCTGGTGCTTTGGCTGAGCATGATTTCTTTACTTGGAAAGATGGCAGAGTCATTTATGGTAATGTTAGTAGACATAATCTTACTAAATATACTATGATGGACTTGGTCTATGCTATGCGTAACTTTGATGAACAAAATT…	Addgene: 168677	Addgene: 168659	GGGGACAACTTTGTACAAAAAAGTTGGCATGAGTGTTGACATTTC	GGGGACAACTTTGTACAAGAAAGTTGGGTATTACTTGCAATATTG	GGGGACAACTTTGTACAAGAAAGTTGGGTACTTGCAATATTG
71	HCoV-NL63	NC_005831.2	NSP13	Nonstructural	Helicase	1791	ATGGCTGCTGGTTTATGTGTTGTTTGTGGTTCACAAACTGTACTTCGTTGTGGTGATTGTCTGCGTAAGCCTATGTTGTGCACTAAATGCGCATATGATCATGTATTTGGTACCGACCACAAGTTTATTTTGGCTATAACACCGTATGTATGTAATGCATCAGGTTGTGGTGTTAGTGATGTCAAAAAATTGTATCTTGGTGGTTTGAATTACTATTGTACAAATCATAAACCACAGTTGTCTTTTCCATTATGTTCAGCTGGTAATATATTTGGTTTATATAAAAATTCAGCAACTGGTTCCTTAGATGTTGAAGTTTTTAATAGGCTTGCAACGTCTGATTGGACTGATGTTAGGGACTATAAACTTGCTAATGATGTTAAAGATACACTTAGACTC…	Addgene: 168678	Addgene: 168660	GGGGACAACTTTGTACAAAAAAGTTGGCATGGCTGCTGGTTTATG	GGGGACAACTTTGTACAAGAAAGTTGGGTATTAGTGTAAATCTG	GGGGACAACTTTGTACAAGAAAGTTGGGTAGTGTAAATCTGCATG
72	HCoV-NL63	NC_005831.2	NSP14	Nonstructural	Possesses two different activities: an exoribonuclease activity acting on both ssRNA and dsRNA in a 3' to 5' direction and a N7-guanine methyltransferase activitP	1554	ATGTCTAGCCAGGTTTGTGGCTTGTTTAAAAATTGTACACGCACTCCTCTTAATTTACCACCAACTCATGCACACACTTTCTTGTCGTTGTCAGATCAGTTTAAGACTACAGGTGATTTAGCTGTTCAAATAGGTTCAAATAACGTTTGTACTTATGAACATGTTATATCATTTATGGGTTTTAGGTTTGATATTAGTATTCCTGGTAGTCATAGTTTGTTTTGTACACGTGACTTTGCTATTCGTAATGTGCGTGGTTGGTTGGGTATGGATGTTGAAAGTGCTCATGTTTGTGGCGATAACATAGGTACTAATGTTCCTTTACAGGTTGGTTTTTCAAATGGTGTTAATTTTGTTGTGCAAACTGAAGGTTGTGTGTCTACCAATTTTGGTGATGTT…	Addgene: 168679	Addgene: 168661	GGGGACAACTTTGTACAAAAAAGTTGGCATGTCTAGCCAGG	GGGGACAACTTTGTACAAGAAAGTTGGGTATTATTGTAAATTAG	GGGGACAACTTTGTACAAGAAAGTTGGGTATTGTAAATTAGTTTC
73	HCoV-NL63	NC_005831.2	NSP15	Nonstructural	Mn2+-dependent, uridylate-specific endoribonuclease	1032	ATGAGTCTTGAAAATATAGCATTTAATGTTGTAAAAAAAGGGTGTTTTACTGGTGTTGATGGTGAGTTACCTGTTGCAGTTGTTAACGACAAAGTTTTTGTTCGCTATGGCGATGTTGACAACTTGGTTTTTACAAATAAAACAACATTGCCTACTAATGTTGCTTTTGAATTGTTTGCAAAACGAAAAATGGGTTTAACACCACCATTGTCTATTCTCAAAAATCTCGGTGTTGTTGCTACATATAAATTTGTTTTATGGGATTATGAAGCTGAAAGACCTTTTACCTCATATACTAAGAGTGTATGTAAATACACTGATTTTAATGAGGATGTTTGTGTTTGTTTTGACAATAGTATTCAGGGTTCGTATGAGCGTTTTACGCTTACTACGAACGCT…	Addgene: 168680	Addgene: 168662	GGGGACAACTTTGTACAAAAAAGTTGGCATGAGTCTTGAAAATATAG	GGGGACAACTTTGTACAAGAAAGTTGGGTATTACTGCAACTGTGG	GGGGACAACTTTGTACAAGAAAGTTGGGTACTGCAACTGTGG
74	HCoV-NL63	NC_005831.2	NSP16	Nonstructural	2-O-Methyltransferase plays an essential role in viral mRNAs cap methylation which is essential to evade immune system	903	ATGTCTGCTGAATGGAAGTGTGGTTATGCTATGCCACAAATTTATAAGCTTCAACGTATGTGTTTGGAACCTTGTAATTTATATAATTATGGTGCTGGTATTAAGTTGCCTAGTGGTATAATGTTAAATGTTGTTAAATACACTCAGCTTTGTCAATACCTAAATAGCACTACAATGTGCGTACCTCATAATATGCGTGTTTTGCACTATGGTGCTGGTTCTGACAAAGGTGTGGCACCTGGTACAACTGTTTTAAAACGTTGGCTACCACCCGATGCAATAATCATTGATAATGATATCAATGATTATGTTAGTGATGCAGATTTTAGCATTACAGGTGATTGTGCTACTGTTTATCTTGAAGATAAGTTTGACTTACTTATTTCTGATATGTATGAT…	Addgene: 168681	Addgene: 168663	GGGGACAACTTTGTACAAAAAAGTTGGCATGTCTGCTGAATG	GGGGACAACTTTGTACAAGAAAGTTGGGTATCATTTAGTTGAGAC	GGGGACAACTTTGTACAAGAAAGTTGGGTATTTAGTTGAGAC
75	HCoV-NL63	NC_005831.2	S	Structural	S1 region attaches the virion to the cell membrane by interacting with host ANPEP/aminopeptidase N. S2 region promote fusion	4071	ATGAAACTTTTCTTGATTTTGCTTGTTTTGCCCCTGGCCTCTTGCTTTTTCACATGTAATAGTAATGCTAATCTCTCTATGTTACAATTAGGTGTTCCTGACAATTCTTCAACTATTGTTACGGGTTTATTGCCAACTCATTGGTTTTGTGCTAATCAGAGTACATCTGTTTACTCAGCCAATGGTTTCTTTTATATTGATGTTGGTAATCACCGTAGTGCTTTTGCGCTCCATACTGGTTATTATGATGCTAATCAGTATTATATTTATGTTACTAATGAAATAGGCTTAAATGCTTCTGTTACTCTTAAGATTTGTAAGTTTAGTAGAAACACTACTTTTGATTTTTTAAGTAATGCTTCTAGTTCTTTTGACTGTATAGTTAATTTGTTATTTACA…	Addgene: 168682	Addgene: 168664	GGGGACAACTTTGTACAAAAAAGTTGGCATGAAACTTTTCTTG	GGGGACAACTTTGTACAAGAAAGTTGGGTATTATTGAACGTGGAC	GGGGACAACTTTGTACAAGAAAGTTGGGTATTGAACGTGGAC
76	HCoV-NL63	NC_005831.2	PR3	Accessory	May regulate RNA synthesis, protein expression, plaque morphology, and virus growth	678	ATGCCTTTTGGTGGCCTATTTCAACTTACTCTTGAAAGTACTATTAATAAGAGTGTGGCTAATCTCAAATTACCACCTCATGATGTTACTGTCTTGCGTGACAATCTTAAACCTGTTACTACACTTAGTACTATTACTGCTTATTTGTTAGTTAGTTTGTTTGTCACTTACTTTGCTTTATTCAAACCTCTTACTGCTAGAGGTCGTGTTGCTTGTTTTGTTTTAAAACTATTGACACTATTTGTCTATGTGCCTTTATTGGTTCTTTTTGGTATGTATCTTGACAGTTTTATAATTTTTTCTACGCTGTTGTTTCGATTCATACATGTTGGCTATTATGCCTATCTCTATAAAAATTTTTCATTTGTTTTGTTCAATGTTACTAAACTATGCTTCGTT…	Addgene: 168683	N/A	GGGGACAACTTTGTACAAAAAAGTTGGCATGCCTTTTGGTGG	GGGGACAACTTTGTACAAGAAAGTTGGGTATCAATTAATCGAAG
77	HCoV-NL63	NC_005831.2	E	Structural	Acts as a viroporin and self-assembles in host membranes forming pentameric protein-lipid pores that allow ion transport	234	ATGTTCCTTCGATTAATTGATGACAATGGTATTGTCCTCAATTCCATTTTATGGCTCCTTGTTATGATATTTTTCTTTGTGTTGGCAATGACCTTTATTAAACTGATTCAATTGTGTTTTACTTGTCATTATTTTTTTAGTAGGACATTATATCAACCAGTTTATAAAATTTTTCTTGCTTACCAAGATTATATGCAAATAGCACCTGTTCCAGCTGAAGTACTAAATGTCTAA	Addgene: 168684	Addgene: 168666	GGGGACAACTTTGTACAAAAAAGTTGGCATGTTCCTTCGATTAATTG	GGGGACAACTTTGTACAAGAAAGTTGGGTATTAGACATTTAG	GGGGACAACTTTGTACAAGAAAGTTGGGTAGACATTTAGTAC
78	HCoV-NL63	NC_005831.2	M	Structural	Component of the viral envelope that plays a central role in virus morphogenesis and assembly via its interactions with other viral proteins	681	ATGTCTAATAGTAGTGTGCCTCTTTTAGAGGTTTATGTCCATTTACGTAACTGGAACTTTAGTTGGAATTTAATTCTAACGCTTTTTATAGTTGTGTTGCAGTATGGGCATTATAAGTATAGCAGACTTCTTTATGGTTTAAAGATGTCTGTTTTATGGTGTTTATGGCCACTTGTTCTAGCTTTGTCTATTTTTGACTGTTTTGTCAATTTTAATGTGGACTGGGTCTTTTTTGGTTTTAGTATTCTTATGTCTATTATTACACTTTGTTTATGGGTTATGTATTTTGTTAATAGTTTCAGACTTTGGCGCCGTGTTAAAACTTTTTGGGCTTTTAATCCTGAAACTAATGCAATCATCTCTCTCCAGGTTTACGGACATAATTATTACTTACCGGTG…	Addgene: 168685	Addgene: 168667	GGGGACAACTTTGTACAAAAAAGTTGGCATGTCTAATAGTAG	GGGGACAACTTTGTACAAGAAAGTTGGGTATTAGATTAAATG	GGGGACAACTTTGTACAAGAAAGTTGGGTAGATTAAATGAAGCAAC
79	HCoV-NL63	NC_005831.2	N	Structural	Packages the positive strand viral genome RNA into a helical ribonucleocapsid (RNP)	1134	ATGGCTAGTGTAAATTGGGCCGATGACAGAGCTGCTAGGAAGAAATTTCCTCCTCCTTCATTTTACATGCCTCTTTTGGTTAGTTCTGATAAGGCACCATATAGGGTCATTCCCAGGAATCTTGTCCCTATTGGTAAGGGTAATAAAGATGAGCAGATTGGTTATTGGAATGTTCAAGAGCGTTGGCGTATGCGCAGGGGGCAACGTGTTGATTTGCCTCCTAAAGTTCATTTTTATTACCTAGGTACTGGACCTCATAAGGACCTTAAATTCAGACAACGTTCTGATGGTGTTGTTTGGGTTGCTAAGGAAGGTGCTAAAACTGTTAATACCAGTCTTGGTAATCGCAAACGTAATCAGAAACCTTTGGAACCAAAGTTCTCTATTGCTTTGCCTCCA…	Addgene: 168686	Addgene: 168668	GGGGACAACTTTGTACAAAAAAGTTGGCATGGCTAGTGTAAATTG	GGGGACAACTTTGTACAAGAAAGTTGGGTATTAATGCAAAACC	GGGGACAACTTTGTACAAGAAAGTTGGGTAATGCAAAACCTCG
80	HCoV-OC43	NC_006213.1	NSP1	Nonstructural	Inhibits host translation by interacting with the 40S ribosomal subunit	738	ATGTCGAAGATCAACAAATACGGTCTCGAACTACACTGGGCTCCAGAATTTCCATGGATGTTTGAGGACGCAGAGGAGAAGTTGGATAACCCTAGTAGTTCAGAGGTGGATATGATTTGCTCCACCACTGCGCAAAAGCTGGAAACAGACGGAATTTGTCCTGAAAATCATGTGATGGTGGATTGTCGCCGACTTCTTAAACAAGAGTGTTGTGTGCAGTCTAGCCTAATACGTGAAATTGTTATGAATGCAAGTCCATATGATTTGGAGGTGCTACTTCAAGATGCTTTGCAGTCCCGTGAAGCAGTTTTGGTTACAACCCCCTTAGGTATGTCTTTAGAGGCATGCTATGTGAGAGGTTGTAATCCTAAAGGATGGACCATGGGTTTGTTTCGGCGT…	Addgene: 168708	Addgene: 168687	GGGGACAACTTTGTACAAAAAAGTTGGCATGTCGAAGATCAAC	GGGGACAACTTTGTACAAGAAAGTTGGGTATTAACCACGATACCC	GGGGACAACTTTGTACAAGAAAGTTGGGTAACCACGATACCCTC
81	HCoV-OC43	NC_006213.1	NSP2	Nonstructural	May play a role in the modulation of host cell survival signaling pathway by interacting with host PHB and PHB2	1815	ATGGTTAAACCACTTCTCTATGTAGACCAGTATGGTTGTGATTATACTGGTAGTCTTGCAGATGGCTTAGAGGCTTATGCTGATAAGACATTGCAAGAAATGAAGGCATTATTTCCTACTTGGAGTCAGGAACTCCTTTTTGATGTAATTGTGGCATGGCATGTTGTGCGTGATCCACGTTATGTTATGAGATTGCAGAGTGCTGCTACTATACGTAGTGTTGCATATGTTGCTAATCCTACTGAAGACTTGTGTGATGGTTCTGTTGTTATAAAAGAACCTGTGCATGTTTATGCAGATGACTCTATTATTTTACGTCAATATAATTTAGTTGACATTATGAGTCATTTTTATATGGAGGCAGATACAGTTGTAAATGCTTTTTATGGTGTTGCTTTG…	N/A	Addgene: 168688	GGGGACAACTTTGTACAAAAAAGTTGGCATGGTTAAACCAC		GGGGACAACTTTGTACAAGAAAGTTGGGTAAGCACAAGGAACTC
82	HCoV-OC43	NC_006213.1	NSP4	Nonstructural	Participates in the assembly of virally-induced cytoplasmic double-membrane vesicles necessary for viral replication	1488	ATGGCAGTTTTTAGTTATTTTGTTTATGTGTGTTTTGTGTTGAGTTTGGTCTGTTTTATTGGACTGTGGTGCTTAATGCCCACTTACACAGTACACAAATCAGATTTTCAGCTTCCCGTTTATGCCAGTTATAAAGTTTTAGATAATGGTGTTATTAGAGATGTTAGCGTTGAAGATGTTTGTTTCGCTAACAAATTTGAACAATTTGATCAATGGTATGAGTCTACATTTGGTCTAAGTTATTATAGTAACAGTATGGCTTGTCCCATTGTTGTTGCTGTAATAGATCAGGATTTTGGCTCTACAGTGTTTAATGTCCCTACCAAAGTGTTACGATATGGTTATCATGTGTTGCACTTTATTACACATGCACTTTCTGCTGATGGAGTGCAGTGTTAT…	Addgene: 168710	Addgene: 168689	GGGGACAACTTTGTACAAAAAAGTTGGCATGGCAGTTTTTAG	GGGGACAACTTTGTACAAGAAAGTTGGGTATTATTGCAAGAATG	GGGGACAACTTTGTACAAGAAAGTTGGGTATTGCAAGAATGAAG
83	HCoV-OC43	NC_006213.1	NSP5	Nonstructural	3C-like proteinase.Cleaves the C-terminus of replicase polyprotein at 11 sites	909	ATGTCTGGTATTGTGAAAATGGTAAATCCTACTTCTAAGGTAGAACCATGTGTTGTCAGTGTTACCTATGGTAATATGACATTGAATGGTTTATGGTTGGATGACAAGGTCTACTGTCCCAGACATGTAATATGTTCTGCTTCAGATATGACTAATCCAGATTATACAAATTTGTTGTGTAGAGTAACATCAAGTGATTTTACTGTATTGTTTGATCGTCTAAGCCTTACAGTGATGTCTTATCAAATGCGGGGTTGTATGCTTGTTCTTACAGTGACCCTGCAAAATTCTCGTACGCCAAAATATACATTTGGTGTGGTTAAACCTGGTGAGACTTTTACTGTTTTAGCTGCTTATAACGGCAAACCACAAGGAGCCTTTCATGTAACTATGCGTAGT…	Addgene: 168711	Addgene: 168690	GGGGACAACTTTGTACAAAAAAGTTGGCATGTCTGGTATTGTG	GGGGACAACTTTGTACAAGAAAGTTGGGTATTATTGTAACTTG	GGGGACAACTTTGTACAAGAAAGTTGGGTATTGTAACTTGATACC
84	HCoV-OC43	NC_006213.1	NSP6	Nonstructural	Plays a role in the initial induction of autophagosomes from host reticulum endoplasmic	861	ATGTCAAAACGCACTAGATTGTTTAAAGGCACTGTTTGTTGGATTATGGCTTCTACATTTTTGTTTAGTTGCATAATTACAGCATTTGTGAAATGGACTATGTTTATGTATGTAACTACTAATATGTTTAGTATTACGTTTTGTGCACTTTGTGTTATAAGTTTGGCCATGTTGTTGGTTAAGCATAAGCATCTTTATTTGACTATGTATATAACTCCTGTGCTTTTTACACTGTTGTATAACAACTATTTGGTTGTGTACAAGCATACATTTAGAGGCTATGTCTATGCATGGCTATCATATTATGTTCCATCAGTTGAGTACACTTATACTGATGAAGTTATTTATGGCATGTTATTGCTTGTAGGAATGGTCTTTGTTACATTACGTAGCATTAAC…	Addgene: 168712	Addgene: 168691	GGGGACAACTTTGTACAAAAAAGTTGGCATGTCAAAACGCAC	GGGGACAACTTTGTACAAGAAAGTTGGGTATTATTGAAATTGAG	GGGGACAACTTTGTACAAGAAAGTTGGGTATTGAAATTGAGATAC
85	HCoV-OC43	NC_006213.1	NSP7	Nonstructural	Forms a hexadecamer with nsp8 (8 subunits of each) that may participate in viral replication by acting as a primase	267	ATGTCAAAATTGACTGATGTCAAATGTGCTAATGTCGTCTTGCTTAATTGCTTGCAACATTTGCATGTTGCTTCTAATTCTAAGTTGTGGCATTATTGTAGCACTTTGCACAATGAAATACTTGCCACTTCGGATCTGAGTGTTGCTTTTGAAAAGCTTGCTCAGTTATTAATTGTTTTGTTTGCTAATCCAGCTGCTGTGGATAGCAAGTGCCTGACTAGTATTGAAGAAGTTTGCGATGATTACGCAAAGGACAATACTGTTTTGCAGTAA	Addgene: 168713	Addgene: 168692	GGGGACAACTTTGTACAAAAAAGTTGGCATGTCAAAATTGACTG	GGGGACAACTTTGTACAAGAAAGTTGGGTATTACTGCAAAACAG	GGGGACAACTTTGTACAAGAAAGTTGGGTACTGCAAAACAGTATTG
86	HCoV-OC43	NC_006213.1	NSP8	Nonstructural	Forms a hexadecamer with nsp7 (8 subunits of each) that may participate in viral replication by acting as a primase	591	ATGGCTTTACAGAGTGAATTTGTTAATATGGCTAGCTTCGTTGAATATGAAGTTGCTAAGAAAAATCTTGATGAGGCGCGTTTTAGTGGTTCTGCTAATCAACAGCAGTTAAAACAGCTAGAGAAAGCCTGTAATATTGCTAAATCTGCTTATGAACGCGACCGTGCTGTAGCAAAAAAGTTGGAGCGTATGGCTGATTTGGCTCTCACTAATATGTATAAAGAAGCTAGAATTAATGATAAGAAGAGTAAGGTTGTTTCTGCCTTGCAAACTATGCTTTTTAGTATGGTGCGTAAGTTAGATAATCAAGCTCTGAATTCAATATTAGATAACGCTGTGAAGGGTTGTGTACCATTGAATGCAATACCTTCATTGGCAGCAAATACTCTGAATATAATT…	N/A	Addgene: 168693	GGGGACAACTTTGTACAAAAAAGTTGGCATGGCTTTACAGAGTG		GGGGACAACTTTGTACAAGAAAGTTGGGTATTGCAAAACAGTAGC
87	HCoV-OC43	NC_006213.1	NSP9	Nonstructural	May participate in viral replication by acting as a ssRNA-binding protein	330	ATGAATAATGAATTAATGCCTGCTAAGTTGAAAATTCAGGTTGTTAATAGTGGTCCAGATCAGACTTGTAATACACCTACTCAATGTTACTATAATAATAGTAACAATGGGAAGATTGTTTATGCTATACTTAGTGATGTTGATGGTCTTAAGTATACAAAAATTCTTAAAGATGATGGCAATTTTGTTGTTTTGGAGTTAGATCCTCCTTGTAAATTTACTGTTCAAGATGCTAAAGGTCTTAAAATTAAGTACCTTTATTTTGTAAAAGGTTGTAACACACTAGCAAGAGGCTGGGTTGTTGGTACAATTTCTTCTACAGTTAGATTGCAATAA	Addgene: 168715	Addgene: 168694	GGGGACAACTTTGTACAAAAAAGTTGGCATGAATAATGAATTAATG	GGGGACAACTTTGTACAAGAAAGTTGGGTATTATTGCAATCTAAC	GGGGACAACTTTGTACAAGAAAGTTGGGTATTGCAATCTAACTG
88	HCoV-OC43	NC_006213.1	NSP10	Nonstructural	Plays a pivotal role in viral transcription by stimulating both nsp14 3'-5' exoribonuclease and nsp16 2'-O-methyltransferase activities	411	ATGGCTGGAACTGCTACTGAATATGCTTCCAACTCATCTATATTGTCTTTATGTGCGTTTTCTGTAGATCCTAAGAAAACGTATTTAGATTTTATACAACAAGGAGGAACACCTATTGCCAATTGTGTTAAAATGTTGTGTGACCATGCTGGTACCGGTATGGCCATTACTGTTAAACCCGATGCTACCACTAGTCAGGATTCATATGGTGGTGCGTCTGTTTGTATATATTGCCGCGCACGAGTTGAACACCCAGATGTTGATGGGTTGTGCAAATTACGCGGCAAGTTTGTACAAGTGCCTGTAGGTATAAAAGATCCTGTGTCTTATGTTTTGACACATGATGTTTGTCGAGTTTGTGGATTTTGGCGGGATGGAAGTTGTTCATGTGTTAGCACT…	Addgene: 168716	Addgene: 168695	GGGGACAACTTTGTACAAAAAAGTTGGCATGGCTGGAACTGC	GGGGACAACTTTGTACAAGAAAGTTGGGTATTATTGAACAGTAG	GGGGACAACTTTGTACAAGAAAGTTGGGTATTGAACAGTAGTG
89	HCoV-OC43	NC_006213.1	NSP12	Nonstructural	RNA-directed RNA polymerase; Responsible for replication and transcription of the viral RNA genome	2784	ATGTCAAAAGATACTAATTTTTTAAACGGGTTCGGGGTACGAGTGTAGATGCCCGTCTCGTACCCTGCGCCAGTGGTTTATCTACTGATGTACAATTAAGGGCATTTGATATTTACAATGCTAGTGTTGCTGGCATTGGTTTACATTTAAAAGTTAATTGTTGCCGTTTTCAGCGTGTTGATGAGAACGGTGATAAATTAGATCAGTTCTTTGTTGTTAAGAGGACAGATCTGACTATATATAATAGAGAGATGAAATGCTATGAGCGTGTAAAAGATTGTAAGTTTGTGGCTGAACACGATTTCTTTACATTTGATGTAGAAGGTAGTCGTGTGCCACACATTGTACGCAAGGATTTAACAAAGTATACTATGTTGGATCTTTGCTATGCATTGCGAC…	Addgene: 168717	Addgene: 168696	GGGGACAACTTTGTACAAAAAAGTTGGCATGTCAAAAGATACTAATTTTTTAAAC	GGGGACAACTTTGTACAAGAAAGTTGGGTATTACTGCATAACTG	GGGGACAACTTTGTACAAGAAAGTTGGGTACTGCATAACTGCAC
90	HCoV-OC43	NC_006213.1	NSP13	Nonstructural	Helicase	1809	ATGAGTGTTGGAGCTTGCGTGGTCTGCTCTTCTCAAACATCATTACGTTGTGGCAGTTGCATCAGAAAGCCTCTTCTTTGCTGCAAGTGTTGTTATGATCATGTTATGGCGACTGATCATAAATATGTCTTGAGTGTTTCACCATATGTGTGTAATGCACCAGGATGTGATGTAAATGATGTTACCAAATTGTATCTAGGTGGTATGTCATATTATTGTGAAGACCATAAGCCACAATATTCATTCAAGTTGGTAATGAATGGTCTGGTTTTTGGTCTATATAAACAATCTTGTACAGGATCTCCGTACATAGACGATTTTAATCGTATAGCTAGTTGTAAATGGACCGATGTGGATGATTACATACTAGCTAATGAATGTACAGAGCGCTTGAAATTG…	Addgene: 168718	Addgene: 168697	GGGGACAACTTTGTACAAAAAAGTTGGCATGAGTGTTGGAGC	GGGGACAACTTTGTACAAGAAAGTTGGGTATTATTGAACTTTAG	GGGGACAACTTTGTACAAGAAAGTTGGGTATTGAACTTTAGTTTC
91	HCoV-OC43	NC_006213.1	NSP14	Nonstructural	Possesses two different activities: an exoribonuclease activity acting on both ssRNA and dsRNA in a 3' to 5' direction and a N7-guanine methyltransferase activity	1563	ATGTGTAGTACTAATTTATTTAAAGATTGTAGCAAGAGTTATAGCGGTTATCACCCAGCTCATGCTCCTTCATTTTTGGCAGTAGATGACAAATATAAGGCAACTGGCGATTTAGCCGTGTGTCTTGGTATTGGTGATTCTGCTGTTACATATTCAAGATTAATATCACTCATGGGTTTTAAATTGGATGTTACCCTTGATGGGTATTGTAAGCTTTTTATAACTAAAGAAGAAGCTGTTAAACGCGTGCGTGCCTGGGTTGGCTTTGATGCTGAAGGTGCTCATGCCACGCGTGATAGCATTGGGACAAATTTCCCACTTCAATTAGGATTTTCCACAGGAATTGATTTTGTTGTGGAAGCCACTGGTTTGTTTGCTGATAGAGATGGTTACAGCTTT…	Addgene: 168719	Addgene: 168698	GGGGACAACTTTGTACAAAAAAGTTGGCATGTGTAGTACTAATTTATTTAAAG	GGGGACAACTTTGTACAAGAAAGTTGGGTATTATTGTAGCTTGG	GGGGACAACTTTGTACAAGAAAGTTGGGTATTGTAGCTTGGTGAAC
92	HCoV-OC43	NC_006213.1	NSP15	Nonstructural	Mn2+-dependent, uridylate-specific endoribonuclease	1125	ATGAGCTTGGAGAATGTTGTATATAATTTAGTCAAGACTGGTCATTATACAGGACAGGCTGGTGAAATGCCTTGTGCCATTATAAATGATAAAGTTGTGGCTAAGATCGATAAGGAGGATGTTGTCATTTTTATTAATAATACAACATACCCTACTAATGTGGCCGTTGAATTATTTGCCAAGCGCAGTGTTCGACACCACCCAGAGCTTAAGCTCTTTAGAAATTTAAATATAGACGTGTGTTGGAAGCACGTCATTTGGGATTATGCTAGAGAAAGTATATTTTGCAGTAATACCTATGGTGTCTGCATGTATACAGATTTAAAGTTCATTGATAAATTGAATGTCCTTTTTGATGGTCGTGATAATGGTGCTCTTGAAGCTTTTAAACGTTCTAAT…	Addgene: 168720	Addgene: 168699	GGGGACAACTTTGTACAAAAAAGTTGGCATGAGCTTGGAG	GGGGACAACTTTGTACAAGAAAGTTGGGTATTATTGCAAACGAGG	GGGGACAACTTTGTACAAGAAAGTTGGGTATTGCAAACGAGG
93	HCoV-OC43	NC_006213.1	NSP16	Nonstructural	2-O-Methyltransferase plays an essential role in viral mRNAs cap methylation which is essential to evade immune system	897	ATGGCTGCATCTGACTGGAAGCCTGGTTATTCTATGCCTGTATTATATAAGTATTTGAATTCTCCAATGGAAAGAGTTAGTCTCTGGAATTATGGGAAGCCAGTTACTTTGCCTACAGGCTGTATGATGAATGTTGCTAAGTATACTCAGTTATGTCAATATCTGAATACTACAACATTAGCTGTACCTGTTAATATGCGAGTTTTGCATTTAGGTGCAGGTTCAGAAAAAGGAGTAGCACCGGGTTCTGCAGTTCTTAGGCAGTGGTTGCCTGCTGGTACTATTCTTGTAGATAACGATTTATACCCATTTGTTAGTGACAGTGTCGCTACATATTTTGGGGATTGTATAACTTTACCCTTTGATTGTCAATGGGATTTGATAATTTCTGATATGTAT…	Addgene: 168721	Addgene: 168700	GGGGACAACTTTGTACAAAAAAGTTGGCATGGCTGCATCTGAC	GGGGACAACTTTGTACAAGAAAGTTGGGTATTAGATTACATTAAC	GGGGACAACTTTGTACAAGAAAGTTGGGTAGATTACATTAACC
94	HCoV-OC43	NC_006213.1	HEMA	Accessory	Structural protein that makes short spikes at the surface of the virus. Contains receptor binding and receptor-destroying activities	1275	ATGTTTTTGCTTCCTAGATTTATTCTAGTTAGCTGCATAATTGGTAGCTTAGGTTTTTACAACCCTCCTACCAATGTTGTTTCGCATGTAAATGGAGATTGGTTTTTATTTGGTGACAGTCGTTCAGATTGTAATCATATTGTTAATATCAACCCCCATAATTATTCTTATATGGACCTTAATCCTGTTCTGTGTGATTCTGGTAAAATATCATCTAAAGCTGGCAACTCCATTTTTAGGAGTTTTCACTTTACCGATTTTTATAATTACACAGGCGAAGGTCAACAAATTATTTTTTATGAGGGTGTTAATTTTACGCCTTATCATGCCTTTAAATGCAACCGTTCTGGTAGTAATGATATTTGGATGCAGAATAAAGGCTTGTTTTATACTCAGGTT…	Addgene: 168723	Addgene: 168702	GGGGACAACTTTGTACAAAAAAGTTGGCATGTTTTTGCTTCC	GGGGACAACTTTGTACAAGAAAGTTGGGTACTAAGCATCATGC	GGGGACAACTTTGTACAAGAAAGTTGGGTAAGCATCATGCAGCC
95	HCoV-OC43	NC_006213.1	S	Structural	S1 attaches the virion to the cell membrane by interacting with sialic acid-containing cell receptors, initiating the infection. S2 promotes fusion	4062	ATGTTTTTGATACTTTTAATTTCCTTACCAACGGCTTTTGCTGTTATAGGAGATTTAAAGTGTACTTCAGATAATATTAATGATAAAGACACCGGTCCTCCTCCTATAAGTACTGATACTGTTGATGTTACTAATGGTTTGGGTACTTATTATGTTTTAGATCGTGTGTATTTAAATACTACGTTGTTTCTTAATGGTTATTACCCTACTTCAGGTTCCACATATCGTAATATGGCACTGAAGGGAAGTGTACTATTGAGCAGACTATGGTTTAAACCACCATTTCTTTCTGATTTTATTAATGGTATTTTTGCTAAGGTCAAAAATACCAAGGTTATTAAAGATCGTGTAATGTATAGTGAGTTCCCTGCTATAACTATAGGTAGTACTTTTGTAAAT…	Addgene: 168724	Addgene: 168703	GGGGACAACTTTGTACAAAAAAGTTGGCATGTTTTTGATAC	GGGGACAACTTTGTACAAGAAAGTTGGGTATTAGTCGTCATGTG	GGGGACAACTTTGTACAAGAAAGTTGGGTAGTCGTCATGTGAAG
96	HCoV-OC43	NC_006213.1	NS12.9	Accessory	Viroporin that facilitates virion morphogenesis and pathogenesis	330	ATGGACATTTGGAGACCTGAGAAGAAATATCTCCGTTATATTAACGGTTTTAATGTCTCAGAATTAGAAGATGCTTGTTTTAAATTTAACTATCAATTTCCTAAAGTAGGATATTGTAGAGTTCCTAGTCATGCTTGGTGCCGTAATCAAGGTAGATTTTGTGCTACATTCACTCTTTATGGTAAATCCAAACATTATGATAAATATTTTGGAGTAATAAATGGTTTCACAGCATTCGCTAATACTGTAGAGGATGCTGTTAACAAACTGGTTTTCTTAGCTGTTGACTTTATTACCTGGCGCAGACAGGAGTTAAATGTTTATGGCTGA	Addgene: 168725	Addgene: 168704	GGGGACAACTTTGTACAAAAAAGTTGGCATGGACATTTGGAG	GGGGACAACTTTGTACAAGAAAGTTGGGTATCAGCCATAAAC	GGGGACAACTTTGTACAAGAAAGTTGGGTAGCCATAAACATTTAAC
97	HCoV-OC43	NC_006213.1	E	Structural	Acts as a viroporin and self-assembles in host membranes forming pentameric protein-lipid pores	255	ATGTTTATGGCTGATGCTTATCTTGCAGACACTGTGTGGTATGTGGGGCAAATAATTTTTATAGTTGCCATTTGTTTATTGGTTACAATAGTTGTAGTGGCATTTTTGGCAACTTTTAAATTGTGTATTCAACTTTGCGGTATGTGTAATACCTTAGTACTGTCCCCTTCTATTTATGTGTTTAATAGAGGTAGGCAGTTTTATGAGTTTTACAATGATGTAAAACCACCAGTCCTTGATGTGGATGACGTTTAG	Addgene: 168726	Addgene: 168705	GGGGACAACTTTGTACAAAAAAGTTGGCATGTTTATGGCTGATG	GGGGACAACTTTGTACAAGAAAGTTGGGTACTAAACGTCATCC	GGGGACAACTTTGTACAAGAAAGTTGGGTAAACGTCATCCACATC
98	HCoV-OC43	NC_006213.1	M	Structural	Component of the viral envelope that plays a central role in virus morphogenesis and assembly via its interactions with other viral proteins	693	ATGAGTAGTAAAACTACACCAGCACCAGTTTATATCTGGACTGCTGATGAAGCTATTAAATTCCTAAAGGAATGGAATTTTTCTTTGGGTATTATACTACTTTTTATTACAATCATATTGCAATTTGGATATACAAGTCGCAGTATGTTTGTTTATGTTATTAAGATGATTATTTTGTGGCTTATGTGGCCCCTTACTATAATCTTAACTATTTTCAATTGCGTATACGCATTGAATAATGTGTATCTTGGCCTTTCTATAGTTTTTACCATAGTGGCCATTATTATGTGGATTGTGTATTTTGTGAATAGTATCAGGTTGTTTATTAGAACTGGAAGTTTTTGGAGTTTCAACCCAGAAACAAACAACTTGATGTGTATAGATATGAAAGGAACAATG…	Addgene: 168727	N/A	GGGGACAACTTTGTACAAAAAAGTTGGCATGAGTAGTAAAAC	GGGGACAACTTTGTACAAGAAAGTTGGGTATTAGATATTATTTC
99	HCoV-OC43	NC_006213.1	N	Structural	Packages the positive strand viral genome RNA into a helical ribonucleocapsid (RNP)	1347	ATGTCTTTTACTCCTGGTAAGCAATCCAGTAGTAGAGCGTCCTCTGGAAATCGTTCTGGTAATGGCATCCTCAAGTGGGCCGATCAGTCCGACCAGTTTAGAAATGTTCAAACCAGGGGTAGAAGAGCTCAACCCAAGCAAACTGCTACCTCTCAGCAACCATCAGGAGGGAATGTTGTACCCTACTATTCTTGGTTCTCTGGAATTACTCAGTTTCAAAAGGGAAAGGAGTTTGAGTTTGTAGAAGGACAAGGTGTGCCTATTGCACCAGGAGTCCCAGCTACTGAAGCTAAGGGGTACTGGTACAGACACAACAGACGTTCTTTTAAAACAGCCGATGGCAACCAGCGTCAACTGCTGCCACGATGGTATTTTTACTATCTGGGAACAGGACCGCAT…	Addgene: 168728	N/A	GGGGACAACTTTGTACAAAAAAGTTGGCATGTCTTTTACTC	GGGGACAACTTTGTACAAGAAAGTTGGGTATTATATTTCTGAGG
100	HCoV-229E	NC_002645.1	NSP2	Nonstructural	Unknown function	2358	ATGAATGTGACATACACTGACCAGTATCTCTGTGGCGCCGATGGCAAACCTGTTATGAGTGAAGATTTATGGCAGTTTGTTGACCATTTCGGTGAGAACGAAGAAATTATCATCAATGGTCATACTTACGTTTGTGCTTGGCTTACTAAGCGTAAGCCCTTAGATTACAAACGTCAGAACAACCTTGCCATTGAAGAGATTGAATATGTGCATGGTGATGCTTTGCATACACTACGCAATGGTTCTGTTCTTGAAATGGCTAAGGAAGTGAAGACATCTAGTAAAGTTGTGTTAAGCGATGCTCTTGACAAACTTTACAAAGTCTTTGGTTCTCCTGTTATGACAAATGGTTCCAACATCCTAGAGGCCTTTACTAAACCTGTGTTTATTAGTGCATTA…	Addgene: 168750	Addgene: 168730	GGGGACAACTTTGTACAAAAAAGTTGGCATGAATGTGACATAC	GGGGACAACTTTGTACAAGAAAGTTGGGTATTAACCAGCGGCTTTTG	GGGGACAACTTTGTACAAGAAAGTTGGGTAACCAGCGGCTTTTG
101	HCoV-229E	NC_002645.1	NSP4	Nonstructural	Responsible for remodeling cellular membranes to form double-membrane vesicles (DMVs)	1443	ATGGGTGATGCTGGCCATTCATTAACATGGCTGTGGCTACTGTGTGGTCTTGTGTGTTTGATTCAATTCTACTTGTGCTTTTTCATGCCCTATTTTATGTACGATATCGTGAGTAGTTTTGAGGGTTATGATTTTAAGTATATAGAAAATGGTCAGTTGAAGAATTTTGAAGCGCCACTTAAATGCGTCAGAAACGTTTTTGAAAACTTTGAGGACTGGCATTATGCTAAGTTTGGCTTCACACCTTTAAACAAGCAAAGCTGTCCTATTGTAGTTGGAGTTTCTGAAATTGTTAATACTGTCGCTGGCATTCCATCTAATGTGTATCTTGTTGGTAAAACTTTAATTTTTACACTACAAGCTGCTTTTGGTAATGCTGGTGTTTGTTATGACATTTTT…	Addgene: 168751	N/A	GGGGACAACTTTGTACAAAAAAGTTGGCATGGGTGATGCTG	GGGGACAACTTTGTACAAGAAAGTTGGGTATTACTGTAATGTAG
102	HCoV-229E	NC_002645.1	NSP5	Nonstructural	Possesses proteinase activity; cleaves pp1a/pp1ab at as many as 11 sites to produce a total of 13 mature proteins	906		N/A	N/A
103	HCoV-229E	NC_002645.1	NSP6	Nonstructural	Responsible for remodeling cellular membranes to form double-membrane vesicles (DMVs)	837	ATGAGTGGTAAAACCACTAGTATGTTTAAATCCATAAGCTTATTTGCTGGCTTCTTTGTCATGTTCTGGGCTGAATTATTTGTTTATACCACCACTATTTGGGTTAACCCTGGTTTTCTTACTCCGTTTATGATTTTGCTTGTTGCTTTGTCACTCTGTCTTACATTTGTTGTTAAACATAAGGTTTTGTTTTTGCAAGTGTTTTTGTTGCCTTCAATTATTGTGGCTGCTATTCAAAACTGTGCTTGGGACTACCATGTTACAAAGGTGTTGGCAGAGAAGTTTGATTATAATGTTTCTGTTATGCAAATGGACATCCAGGGTTTTGTTAACATTTTTATTTGTCTTTTTGTTGCACTGTTGCATACTTGGCGCTTTGCTAAAGAGCGTTGTACACAT…	Addgene: 168753	Addgene: 168733	GGGGACAACTTTGTACAAAAAAGTTGGCATGAGTGGTAAAAC	GGGGACAACTTTGTACAAGAAAGTTGGGTATTACTGTACAGTAG	GGGGACAACTTTGTACAAGAAAGTTGGGTACTGTACAGTAGAAAC
104	HCoV-229E	NC_002645.1	NSP7	Nonstructural	Essential cofactor function of nsp7 and nsp8 for the RNA-dependent RNA polymerase activity of nsp12	249	ATGTCTAAATTGACTGATCTTAAGTGCACAAACGTCGTTCTAATGGGCATTTTGTCTAACATGAACATAGCTTCTAATTCAAAGGAGTGGGCATATTGTGTTGAAATGCACAATAAAATAAACTTGTGTGACGACCCTGAAACTGCTCAAGAGTTATTGCTGGCGTTGTTGGCCTTTTTCTTGTCTAAGCATAGTGATTTTGGTCTTGGTGATCTTGTCGATTCTTATTTTGAGAACGACTCCATTTTGCAATAA	Addgene: 168754	Addgene: 168734	GGGGACAACTTTGTACAAAAAAGTTGGCATGTCTAAATTGAC	GGGGACAACTTTGTACAAGAAAGTTGGGTATTATTGCAAAATGG	GGGGACAACTTTGTACAAGAAAGTTGGGTATTGCAAAATGGAG
105	HCoV-229E	NC_002645.1	NSP8	Nonstructural	May catalyze the 3′-polyadenylation of HCoV genomes	585	ATGAGTGTTGCATCTTCTTTTGTTGGTATGCCATCTTTTGTTGCATATGAAACAGCAAGACAAGAGTATGAAAATGCTGTTGCAAATGGTTCCTCACCACAAATAATCAAACAATTGAAGAAGGCTATGAATGTTGCAAAAGCTGAGTTTGACAGGGAATCATCTGTTCAAAAGAAAATTAACAGAATGGCTGAACAAGCTGCTGCAGCTATGTACAAAGAAGCACGTGCTGTTAATAGAAAATCAAAAGTTGTTAGTGCCATGCATAGTTTACTCTTTGGCATGCTCCGACGTTTGGACATGTCTAGTGTTGACACTATCCTTAATATGGCACGTAATGGTGTTGTCCCTCTTTCCGTTATCCCTGCTACTTCTGCAGCCAGGCTCGTCGTCGTAGTA…	Addgene: 168755	Addgene: 168735	GGGGACAACTTTGTACAAAAAAGTTGGCATGAGTGTTGCATC	GGGGACAACTTTGTACAAGAAAGTTGGGTATTACTGCAATTTAAC	GGGGACAACTTTGTACAAGAAAGTTGGGTACTGCAATTTAACGAC
106	HCoV-229E	NC_002645.1	NSP9	Nonstructural	SsRNA-binding protein	327	ATGAACAATGAAATAATGCCGGGCAAGATGAAGGTCAAGGCCACCAAAGGTGAAGGTGATGGAGGCATTACTAGTGAAGGTAATGCTCTATACAACAATGAAGGTGGACGTGCATTCATGTATGCATATGTGACTACGAAGCCTGGCATGAAGTATGTTAAATGGGAACATGACTCTGGTGTGGTTACAGTTGAATTGGAACCACCTTGCAGATTTGTTATAGACACACCTACTGGACCCCAAATTAAGTATCTTTATTTTGTTAAGAATCTTAACAATTTAAGGAGAGGTGCTGTTTTGGGTTACATTGGTGCCACTGTGAGATTGCAATAA	N/A	Addgene: 168736	GGGGACAACTTTGTACAAAAAAGTTGGCATGAACAATGAAATAATG		GGGGACAACTTTGTACAAGAAAGTTGGGTATTGCAATCTCACAG
107	HCoV-229E	NC_002645.1	NSP10	Nonstructural	Double-stranded RNA-binding zinc-finger protein	405	ATGGCTGGCAAACAGACTGAGTTTGTTTCAAACTCCCATTTATTAACACATTGTTCTTTTGCTGTTGACCCAGCTGCAGCCTATCTTGATGCTGTTAAACAAGGCGCAAAACCTGTTGGCAATTGTGTAAAGATGTTGACTAATGGTTCTGGTAGCGGTCAGGCTATTACTTGTACCATTGATTCCAACACTACGCAGGACACATATGGTGGCGCGTCTGTTTGTATTTATTGCAGAGCACATGTTGCACATCCAACCATGGACGGTTTTTGTCAGTACAAAGGCAAGTGGGTACAAGTGCCTATAGGTACAAATGACCCTATAAGATTTTGTCTTGAAAATACTGTTTGTAAAGTTTGTGGTTGTTGGCTTAATCATGGCTGTACATGTGACCGGACT…	Addgene: 168757	Addgene: 168737	GGGGACAACTTTGTACAAAAAAGTTGGCATGGCTGGCAAAC	GGGGACAACTTTGTACAAGAAAGTTGGGTATTATTGGATAGCAG	GGGGACAACTTTGTACAAGAAAGTTGGGTATTGGATAGCAGTCC
108	HCoV-229E	NC_002645.1	NSP12	Nonstructural	RNA-dependent RNA polymerase	2782	ATGAGTTTTGATAACAGTTATTTAAACGAGTCCGGGGCTCTAGTGCCGCTCGACTAGAGCCCTGTAATGGTACAGACATAGATTACTGTGTCCGTGCATTTGACGTTTACAATAAAGATGCGTCTTTTATCGGAAAAAATCTGAAGTCCAATTGTGTGCGCTTCAAGAATGTAGATAAGGATGACGCGTTCTATATTGTTAAACGTTGCATTAAGTCAGTTATGGACCACGAGCAGTCCATGTATAACTTACTTAAAGGCTGTAATGCTGTTGCTAAGCATGATTTCTTTACTTGGCATGAGGGCAGAACCATTTATGGTAATGTTAGTAGACAGGATCTTACTAAATACACCATGATGGATTTGTGCTTCGCTCTGCGTAACTTTGATGAAAAAGACT…	Addgene: 168758	Addgene: 168738	GGGGACAACTTTGTACAAAAAAGTTGGCATGAGTTTTGATAACA	GGGGACAACTTTGTACAAGAAAGTTGGGTATTACTTGTAATACTG	GGGGACAACTTTGTACAAGAAAGTTGGGTACTTGTAATACTG
109	HCoV-229E	NC_002645.1	NSP13	Nonstructural	Exhibits a variety of enzymatic activities including NTPase, dNTPase, and RNA/DNA helicase activity	1791	ATGGCTGCTGGTCTTTGTGTAGTATGTGGTTCTCAAACAGTTCTAAGATGCGGTGATTGTTTACGCAGACCGATGTTGTGCACTAAGTGCGCCTATGATCATGTGTTTGGCACTGATCATAAGTTCATTTTAGCTATTACACCATATGTGTGTAACACATCTGGCTGCAATGTAAATGACGTTACAAAACTGTATCTTGGAGGTTTGAATTATTACTGTGTAGACCACAAACCACATCTTTCATTCCCACTGTGTTCAGCTGGTAATGTCTTTGGTTTGTACAAAAGTTCTGCTTTGGGTTCCATGGACATTGATGTCTTTAACAAACTTTCTACCTCTGATTGGTCTGACATTCGCGACTACAAGCTTGCTAATGATGCAAAAGAGTCACTAAGGTTG…	Addgene: 168759	N/A	GGGGACAACTTTGTACAAAAAAGTTGGCATGGCTGCTGGTC	GGGGACAACTTTGTACAAGAAAGTTGGGTATTACTGTAAATCTG
110	HCoV-229E	NC_002645.1	NSP14	Nonstructural	Demonstrates exoribonuclease (ExoN) activities	1554	ATGTCTGAAAGTAGTTGTGGTTTGTTTAAGGATTGTGCACGTAACCCTATTGATTTACCACCAAGTCATGCCACTACTTATTTGTCATTGTCTGATAGATTTAAGACTAGTGGTGACTTGGCTGTTCAAATAGGTAACAACAATGTTTGTACCTATGAACATGTGATTTCATATATGGGTTTCAGGTTTGATGTTAGCATGCCTGGTAGTCATAGTTTGTTCTGTACTAGAGACTTTGCCATGCGTCATGTCAGAGGTTGGTTAGGAATGGATGTGGAAGGTGCACATGTCACAGGTGACAATGTTGGCACTAATGTACCTCTACAAGTTGGTTTTTCCAATGGTGTTGATTTTGTAGCTCAACCTGAAGGTTGTGTTCTAACAAACACTGGCAGTGTT…	Addgene: 168760	Addgene: 168740	GGGGACAACTTTGTACAAAAAAGTTGGCATGTCTGAAAGTAG	GGGGACAACTTTGTACAAGAAAGTTGGGTATTATTGTAAATTG	GGGGACAACTTTGTACAAGAAAGTTGGGTATTGTAAATTGACCTC
111	HCoV-229E	NC_002645.1	NSP15	Nonstructural	Endoribonuclease (NendoU) and a type I interferon antagonist	1044	ATGGGTTTAGAGAACATTGCTTTTAACGTTGTTAATAAAGGTTCATTTGTTGGTGCTGATGGTGAATTACCAGTAGCCATTAGTGGTGATAAAGTGTTCGTACGTGATGGTAACACTGATAATTTAGTCTTTGTTAACAAAACATCACTGCCTACAAACATAGCATTTGAACTTTTTGCTAAGAGGAAGGTTGGTTTAACACCACCTCTCAGTATTCTCAAAAACCTTGGTGTTGTCGCCACATATAAGTTTGTCTTGTGGGATTATGAAGCTGAGCGTCCCTTGACAAGCTTTACTAAGTCTGTTTGTGGTTATACAGACTTTGCAGAGGATGTTTGTACTTGTTACGATAATAGTATACAAGGTTCATACGAACGTTTTACTCTGTCAACTAATGCT…	Addgene: 168761	N/A	GGGGACAACTTTGTACAAAAAAGTTGGCATGGGTTTAGAGAAC	GGGGACAACTTTGTACAAGAAAGTTGGGTATTACTGCAACTGAGG
112	HCoV-229E	NC_002645.1	NSP16	Nonstructural	Has a 2′-O-methyltransferase activity	900	ATGAGTGCAGAATGGAAATGCGGGTATTCTATGCCTGGTATTTATAAGACACAACGTATGTGCTTAGAACCATGTAATTTGTATAATTATGGTGCAGGTTTGAAGTTGCCCAGTGGCATTATGTTCAATGTTGTTAAATACACTCAATTGTGTCAATATTTTAACAGTACCACGTTATGTGTTCCTCATAATATGAGAGTGTTACACTTGGGTGCTGGCTCTGATTATGGTGTTGCACCAGGAACTGCTGTTCTTAAAAGGTGGTTGCCGCACGACGCAATTGTTGTTGACAACGATGTTGTTGACTATGTGAGTGACGCTGATTTTAGTGTTACTGGTGATTGTGCAACCGTTTATTTGGAAGACAAGTTTGACTTGTTAATCTCTGATATGTACGAT…	N/A	Addgene: 168742	GGGGACAACTTTGTACAAAAAAGTTGGCATGAGTGCAGAATG		GGGGACAACTTTGTACAAGAAAGTTGGGTATTTAGTTGAGAC
113	HCoV-229E	NC_002645.1	S	Structural	S1 region attaches the virion to the cell membrane by interacting with host ANPEP/aminopeptidase N. S2 promotes fusion	3522	ATGTTTGTTTTGCTTGTTGCATATGCCTTGTTGCATATTGCTGGTTGTCAAACTACAAATGGGCTGAACACTAGTTACTCTGTTTGCAACGGCTGTGTTGGTTATTCAGAAAATGTATTTGCTGTTGAGAGTGGTGGTTATATACCCTCCGACTTTGCATTCAATAATTGGTTCCTTCTAACTAATACCTCATCTGTTGTAGATGGTGTTGTGAGGAGTTTTCAGCCTTTGTTGCTTAATTGCTTATGGTCTGTTTCTGGCTTGCGGTTTACTACTGGTTTTGTCTATTTTAATGGTACTGGGAGAGGTGATTGTAAAGGTTTTTCCTCAGATGTTTTGTCTGATGTCATACGTTACAACCTCAATTTTGAAGAAAACCTTAGACGTGGAACCATTTTG…	Addgene: 168763	N/A	GGGGACAACTTTGTACAAAAAAGTTGGCATGTTTGTTTTGC	GGGGACAACTTTGTACAAGAAAGTTGGGTATTACTGTATGTGG
114	HCoV-229E	NC_002645.1	ORF4a	Accessory	Viroporin	402	ATGGCTCTAGGTTTGTTCACATTGCAACTTGTGTCTGCTGTTAATCAATCGCTTAGCAATGCGAAAGTTAGTGCTGAAGTTTCACGACAGGTTATCCAAGACGTGAAAGATGGCACTGTTACCTTCAACTTGCTAGCGTATACACTAATGAGCCTCTTTGTTGTGTATTTTGCTTTATTTAAAGCAAGATCACACCGTGGCAGAGCTGCTCTTATAGTGTTTAAAATTCTAATCCTTTTCGTTTATGTGCCATTGCTGTATTGGTCTCAAGCATATATTTACGCAACTTTGATTGCTGTAATTTTGCTTGGAAGATTTTTCCATACAGCTTGGCACTGCTGGCTCTACAAGACATGGGATTTCATTGTCTTCAATGTAACCACACTTTGCTATGCAAGG…	Addgene: 168764	Addgene: 168744	GGGGACAACTTTGTACAAAAAAGTTGGCATGGCTCTAGGTTTG	GGGGACAACTTTGTACAAGAAAGTTGGGTATTACCTTGCATAGC	GGGGACAACTTTGTACAAGAAAGTTGGGTACCTTGCATAGCAAAG
115	HCoV-229E	NC_002645.1	ORF4b	Accessory	Uknown function	267	ATGCAAGGTAAGTGTTGGTTTCTTGAAAATAAGGCTCTGAAACCATTCGTTTGTTTTTACGGAGGGGATCAATTCCTTTACATAGGCGACAGAATTGTTTCTTATTTCTCAACTAACGACTTGTACGTTGCTCTTAGAGGACGTATTGATAAAGACCTCAGCCTTTCTAGAAAGGTTGAGTTATATAACGGTGAATGTGTATACTTGTTTTGTGAACACCCAGCTGTTGGAATAGTCAACACAGATTTCAAATTAGAAATCCACTAA	Addgene: 168765	Addgene: 168745	GGGGACAACTTTGTACAAAAAAGTTGGCATGCAAGGTAAGTG	GGGGACAACTTTGTACAAGAAAGTTGGGTATTAGTGGATTTC	GGGGACAACTTTGTACAAGAAAGTTGGGTAGTGGATTTCTAATTTG
116	HCoV-229E	NC_002645.1	E	Structural	Acts as a viroporin and self-assembles in host membranes forming pentameric protein-lipid pores	234	ATGTTCCTTAAGCTAGTGGATGATCATGCTTTGGTTGTTAATGTACTACTCTGGTGTGTGGTGCTTATAGTGATACTACTAGTGTGTATTACAATAATTAAACTAATTAAGCTTTGTTTCACTTGCCATATGTTTTGTAATAGAACAGTTTATGGCCCCATTAAAAATGTGTACCACATTTACCAATCATATATGCACATAGACCCTTTCCCTAAACGAGTTATTGATTTCTAA	Addgene: 168766	Addgene: 168746	GGGGACAACTTTGTACAAAAAAGTTGGCATGTTCCTTAAGC	GGGGACAACTTTGTACAAGAAAGTTGGGTATTAGAAATCAATAAC	GGGGACAACTTTGTACAAGAAAGTTGGGTAGAAATCAATAACTCG
117	HCoV-229E	NC_002645.1	M	Structural	M protein forms homodimer and interacts with other viral structural proteins to orchestrate the assembly of the coronavirus particle	678	ATGTCAAATGACAATTGTACGGGTGACATTGTCACCCATTTGAAGAATTGGAATTTTGGTTGGAATGTTATTCTAACCATATTCATTGTTATTCTTCAGTTTGGACACTATAAATACTCCAGATTGTTTTATGGTTTGAAGATGCTTGTACTGTGGCTTCTTTGGCCACTCGTACTTGCTTTGTCAATCTTTGACACCTGGGCTAATTGGGATTCTAATTGGGCCTTTGTTGCATTTAGCTTTTTTATGGCCGTATCAACACTCGTTATGTGGGTGATGTACTTCGCAAACAGTTTCAGACTTTTCCGACGTGCTCGAACTTTTTGGGCATGGAATCCTGAGGTTAATGCAATCACTGTCACAACCGTGTTGGGACAGACATACTATCAACCCATTCAA…	Addgene: 168767	Addgene: 168747	GGGGACAACTTTGTACAAAAAAGTTGGCATGTCAAATGACAATTG	GGGGACAACTTTGTACAAGAAAGTTGGGTATTAGAAAAAATG	GGGGACAACTTTGTACAAGAAAGTTGGGTAGAAAAAATGAAGC
118	HCoV-229E	NC_002645.1	N	Structural	N protein forms dimer and binds to the genomic RNA in a beads-on-a-string fashion, forming a helically symmetric nucleocapsid	1170	ATGGCTACAGTCAAATGGGCTGATGCATCTGAACCACAACGTGGTCGTCAGGGTAGAATACCTTATTCTCTTTATAGCCCTTTGCTTGTTGATAGTGAACAACCTTGGAAGGTGATACCTCGTAATTTGGTACCCATCAACAAGAAAGACAAAAATAAGCTTATAGGCTATTGGAATGTTCAAAAACGTTTCAGAACTAGAAAGGGCAAACGGGTGGATTTGTCACCCAAGCTGCATTTTTATTATCTTGGCACAGGACCCCATAAAGATGCAAAATTTAGAGAGCGTGTTGAAGGTGTCGTCTGGGTTGCTGTTGATGGTGCTAAAACTGAACCTACAGGTTACGGTGTTAGGCGCAAGAATTCAGAACCAGAGATACCACACTTCAATCAAAAGCTC…	Addgene: 168768	Addgene: 168748	GGGGACAACTTTGTACAAAAAAGTTGGCATGGCTACAGTCAAATG	GGGGACAACTTTGTACAAGAAAGTTGGGTATTAGTTTACTTC	GGGGACAACTTTGTACAAGAAAGTTGGGTAGTTTACTTCATC
Index	Virus	Construct Origin (Reference)	Coding Sequence Name	Protein Type	Putative Function/Domain	Coding Sequence Length (bp)	Coding Sequence with Codon Optimization	Addgene plasmid ID with STOP Codon	Addgene plasmid ID without STOP Codon
119	SARS-CoV-2	Kim et al, (2020)	NSP1	Nonstructural	Suppress antiviral host response	543	ATGGAGAGCCTGGTGCCTGGCTTCAACGAAAAGACCCACGTGCAGCTGTCTCTGCCAGTGCTGCAGGTGCGCGACGTGCTGGTGAGGGGATTCGGTGACTCTGTGGAGGAAGTGCTGTCTGAAGCTAGACAGCACCTGAAGGATGGTACCTGCGGACTGGTGGAGGTGGAAAAGGGCGTGCTGCCCCAGCTGGAGCAGCCTTACGTGTTCATCAAGCGCAGCGATGCTAGGACTGCTCCCCACGGACACGTGATGGTGGAACTGGTGGCCGAGCTGGAAGGTATCCAGTACGGTCGCTCCGGAGAGACCCTGGGTGTGCTGGTGCCACACGTGGGTGAAATCCCCGTGGCTTACAGAAAGGTGCTGCTGCGTAAGAACGGAAACAAGGGTGCCGGCGGA…	Addgene: 141255	Addgene: 149304
120	SARS-CoV-2	Kim et al, (2020)	NSP2	Nonstructural	Unknown. Mutations found in NSP2 suggest this CDS may play a role in infectious capability and differentiation (Guo et al., 2020 [PMID: 32169119]).	1920	ATGGCTTACACCCGCTACGTGGACAACAACTTCTGCGGTCCCGACGGCTACCCTCTGGAATGCATCAAGGACCTGCTGGCTAGAGCTGGCAAGGCTAGCTGCACCCTGTCCGAGCAGCTGGACTTCATCGACACCAAGAGAGGAGTGTACTGCTGCCGTGAGCACGAACACGAGATCGCTTGGTACACCGAAAGATCCGAGAAGTCTTACGAGCTGCAGACCCCATTCGAAATCAAGCTGGCCAAGAAGTTCGACACCTTCAACGGCGAGTGCCCAAACTTCGTGTTCCCCCTGAACAGCATCATCAAGACCATCCAGCCCCGTGTGGAGAAGAAGAAGCTGGACGGATTCATGGGTCGCATCCGCAGCGTGTACCCAGTGGCTAGCCCCAACGAATGC…	Addgene: 141256	Addgene: 149305
121	SARS-CoV-2	Kim et al, (2020)	PLPRO (NSP3)	Nonstructural	Putative PL-pro domain	5841	ATGGCCCCTACCAAGGTGACCTTCGGAGACGACACCGTGATCGAGGTGCAGGGTTACAAGAGCGTGAACATCACCTTCGAGCTGGACGAACGCATCGACAAGGTGCTGAACGAAAAGTGCTCCGCTTACACCGTGGAGCTGGGCACCGAGGTGAACGAATTCGCCTGCGTGGTGGCCGACGCTGTGATCAAGACCCTGCAGCCAGTGTCCGAACTGCTGACCCCTCTGGGTATCGACCTGGACGAGTGGTCTATGGCTACCTACTACCTGTTCGACGAGAGCGGCGAATTCAAGCTGGCCTCTCACATGTACTGCAGCTTCTACCCTCCCGACGAAGACGAGGAAGAGGGTGACTGCGAAGAGGAAGAGTTCGAGCCTTCCACTCAGTACGAGTACGGC…	Addgene: 141257	Addgene: 149306
122	SARS-CoV-2	Kim et al, (2020)	NSP3-Cys857Ala	Nonstructural	Putative PL-pro domain (with Cys857Ala mutation)	5841	ATGGCCCCTACCAAGGTGACCTTCGGAGACGACACCGTGATCGAGGTGCAGGGTTACAAGAGCGTGAACATCACCTTCGAGCTGGACGAACGCATCGACAAGGTGCTGAACGAAAAGTGCTCCGCTTACACCGTGGAGCTGGGCACCGAGGTGAACGAATTCGCCTGCGTGGTGGCCGACGCTGTGATCAAGACCCTGCAGCCAGTGTCCGAACTGCTGACCCCTCTGGGTATCGACCTGGACGAGTGGTCTATGGCTACCTACTACCTGTTCGACGAGAGCGGCGAATTCAAGCTGGCCTCTCACATGTACTGCAGCTTCTACCCTCCCGACGAAGACGAGGAAGAGGGTGACTGCGAAGAGGAAGAGTTCGAGCCTTCCACTCAGTACGAGTACGGC…	Addgene: 154027	Addgene: 154029
123	SARS-CoV-2	Kim et al, (2020)	NSP4	Nonstructural	Complex with NSP3 & 6 for DMV (double-membrane vesicle) formation	1506	ATGAAGATCGTGAACAACTGGCTGAAGCAGCTGATCAAGGTGACCCTGGTGTTCCTGTTCGTGGCCGCTATCTTCTACCTGATCACCCCTGTGCACGTGATGAGCAAGCACACCGACTTCAGCTCCGAGATCATCGGCTACAAGGCCATCGACGGCGGAGTGACCAGAGACATCGCTTCCACCGACACCTGCTTCGCCAACAAGCACGCTGACTTCGACACCTGGTTCTCCCAGAGAGGTGGCTCTTACACCAACGACAAGGCCTGCCCACTGATCGCCGCTGTGATCACCCGTGAAGTGGGATTCGTGGTGCCTGGCCTGCCAGGAACCATCCTGAGAACCACCAACGGTGACTTCCTGCACTTCCTGCCACGCGTGTTCAGCGCCGTGGGCAACATC…	Addgene: 141258	Addgene: 149307
124	SARS-CoV-2	Kim et al, (2020)	NSP5	Nonstructural	3CL-pro domain	924	ATGTCCGGATTCCGCAAGATGGCCTTCCCTTCTGGCAAGGTGGAGGGCTGCATGGTGCAGGTGACCTGCGGAACCACCACCCTGAACGGTCTGTGGCTGGACGACGTGGTGTACTGCCCCAGGCACGTGATCTGCACCTCTGAGGACATGCTGAACCCTAACTACGAAGACCTGCTGATCAGAAAGAGCAACCACAACTTCCTGGTGCAGGCCGGTAACGTGCAGCTGCGTGTGATCGGCCACTCTATGCAGAACTGCGTGCTGAAGCTGAAGGTGGACACCGCTAACCCCAAGACCCCTAAGTACAAGTTCGTGAGAATCCAGCCTGGTCAGACCTTCTCCGTGCTGGCCTGCTACAACGGAAGCCCATCCGGCGTGTACCAGTGCGCTATGCGTCCC…	Addgene: 141259	Addgene: 149308
125	SARS-CoV-2	Kim et al, (2020)	NSP5-Cys146Ala	Nonstructural	3CL-pro domain (with Cys146Ala mutation)	924	ATGTCCGGATTCCGCAAGATGGCCTTCCCTTCTGGCAAGGTGGAGGGCTGCATGGTGCAGGTGACCTGCGGAACCACCACCCTGAACGGTCTGTGGCTGGACGACGTGGTGTACTGCCCCAGGCACGTGATCTGCACCTCTGAGGACATGCTGAACCCTAACTACGAAGACCTGCTGATCAGAAAGAGCAACCACAACTTCCTGGTGCAGGCCGGTAACGTGCAGCTGCGTGTGATCGGCCACTCTATGCAGAACTGCGTGCTGAAGCTGAAGGTGGACACCGCTAACCCCAAGACCCCTAAGTACAAGTTCGTGAGAATCCAGCCTGGTCAGACCTTCTCCGTGCTGGCCTGCTACAACGGAAGCCCATCCGGCGTGTACCAGTGCGCTATGCGTCCC…	Addgene: 154028	Addgene: 154030
126	SARS-CoV-2	Kim et al, (2020)	NSP6	Nonstructural	Complex with NSP 3 & 4 for DMV formation	876	ATGAGCGCCGTGAAGAGAACCATCAAGGGAACCCACCACTGGCTGCTGCTGACCATCCTGACCTCCCTGCTGGTGCTGGTGCAGTCTACCCAGTGGAGCCTGTTCTTCTTCCTGTACGAGAACGCCTTCCTGCCCTTCGCTATGGGTATCATCGCCATGTCCGCCTTCGCTATGATGTTCGTGAAGCACAAGCACGCTTTCCTGTGCCTGTTCCTGCTGCCATCCCTGGCCACCGTGGCTTACTTCAACATGGTGTACATGCCCGCCTCTTGGGTCATGCGCATCATGACCTGGCTGGACATGGTGGACACCAGCCTGTCCGGCTTCAAGCTGAAGGACTGCGTGATGTACGCCTCTGCTGTGGTGCTGCTGATCCTGATGACCGCTAGAACCGTGTAC…	Addgene: 141260	Addgene: 149309
127	SARS-CoV-2	Kim et al, (2020)	NSP7	Nonstructural	Complex with NSP8: Primase	255	ATGAGCAAGATGTCCGACGTGAAGTGCACCTCCGTGGTGCTGCTGTCTGTGCTGCAGCAGCTGCGCGTGGAGAGCTCCTCTAAGCTGTGGGCCCAGTGCGTGCAGCTGCACAACGACATCCTGCTGGCCAAGGACACCACCGAGGCTTTCGAAAAGATGGTGTCTCTGCTGAGCGTGCTGCTGTCCATGCAGGGAGCTGTGGACATCAACAAGCTGTGCGAGGAAATGCTGGACAACAGGGCTACCCTGCAGTAA	Addgene: 141261	Addgene: 149310
128	SARS-CoV-2	Kim et al, (2020)	NSP8	Nonstructural	Complex with NSP7: Primase	600	ATGGCCATCGCTAGCGAGTTCAGCTCCCTGCCTTCCTACGCCGCTTTCGCCACCGCTCAGGAGGCTTACGAACAGGCCGTGGCTAACGGCGACTCCGAAGTGGTGCTGAAGAAGCTGAAGAAGTCCCTGAACGTGGCCAAGTCTGAGTTCGACAGAGACGCCGCTATGCAGCGTAAGCTGGAAAAGATGGCCGACCAGGCTATGACCCAGATGTACAAGCAGGCTCGCTCTGAGGACAAGAGGGCTAAGGTGACCAGCGCCATGCAGACCATGCTGTTCACCATGCTGCGCAAGCTGGACAACGACGCTCTGAACAACATCATCAACAACGCCAGAGACGGCTGCGTGCCCCTGAACATCATCCCTCTGACCACCGCCGCTAAGCTGATGGTGGTCATC…	Addgene: 141262	Addgene: 149311
129	SARS-CoV-2	Kim et al, (2020)	NSP9	Nonstructural	RNA/DNA binding activity	345	ATGAACAACGAGCTGAGCCCTGTGGCCCTGAGACAGATGTCTTGTGCTGCTGGTACCACCCAGACCGCTTGCACCGACGACAACGCCCTGGCTTACTACAACACCACCAAGGGCGGAAGATTCGTGCTGGCCCTGCTGTCTGACCTGCAGGACCTGAAGTGGGCTCGTTTCCCCAAGAGCGACGGTACCGGCACCATCTACACCGAGCTGGAACCCCCTTGCAGATTCGTGACCGACACCCCAAAGGGCCCCAAGGTGAAGTACCTGTACTTCATCAAGGGACTGAACAACCTGAACAGAGGAATGGTGCTGGGTAGCCTGGCTGCTACCGTGAGGCTGCAGTAA	Addgene: 141263	Addgene: 149312
130	SARS-CoV-2	Kim et al, (2020)	NSP10	Nonstructural	Complex with NSP14: Replication fidelity	423	ATGGCTGGTAACGCTACTGAGGTGCCTGCTAACAGCACCGTGCTGTCCTTCTGCGCCTTCGCTGTGGACGCCGCTAAGGCCTACAAGGACTACCTGGCTTCCGGCGGACAGCCTATCACCAACTGCGTGAAGATGCTGTGCACCCACACCGGAACCGGTCAGGCCATCACCGTGACCCCAGAGGCTAACATGGACCAGGAATCTTTCGGTGGCGCCAGCTGCTGCCTGTACTGCAGATGCCACATCGACCACCCCAACCCTAAGGGTTTCTGCGACCTGAAGGGCAAGTACGTGCAGATCCCAACCACCTGCGCTAACGACCCCGTGGGATTCACCCTGAAGAACACCGTGTGCACCGTGTGCGGAATGTGGAAGGGCTACGGATGCTCTTGCGACCAG…	Addgene: 141264	Addgene: 149313
131	SARS-CoV-2	Kim et al, (2020)	RNA-pol (NSP12)	Nonstructural	RNA-dependent RNA polymerase	2760	ATGTCCGCCGCTAGACTGACTCCTTGTGGTACTGGCACCTCTACTGACGTGGTGTACAGGGCCTTCGACATCTACAACGACAAGGTGGCCGGATTCGCTAAGTTCCTGAAGACCAACTGCTGCCGCTTCCAGGAGAAGGACGAAGACGACAACCTGATCGACTCTTACTTCGTGGTGAAGAGGCACACCTTCAGCAACTACCAGCACGAGGAAACCATCTACAACCTGCTGAAGGACTGCCCCGCCGTGGCTAAGCACGACTTCTTCAAGTTCCGCATCGACGGTGACATGGTGCCTCACATCAGCCGCCAGAGGCTGACCAAGTACACCATGGCCGACCTGGTGTACGCTCTGAGGCACTTCGACGAGGGCAACTGCGACACCCTGAAGGAAATCCTG…	Addgene: 141265	Addgene: 149314
132	SARS-CoV-2	Kim et al, (2020)	Heli (NSP13)	Nonstructural	Helicase	1809	ATGGCCGTGGGCGCTTGCGTGCTGTGCAACTCTCAGACCAGCCTGAGATGTGGAGCTTGCATCCGCAGGCCTTTCCTGTGCTGCAAGTGCTGCTACGACCACGTGATCAGCACCTCCCACAAGCTGGTGCTGTCCGTGAACCCATACGTGTGCAACGCTCCTGGTTGTGACGTGACTGACGTGACCCAGCTGTACCTGGGCGGAATGAGCTACTACTGCAAGTCCCACAAGCCCCCTATCAGCTTCCCACTGTGCGCTAACGGCCAGGTGTTCGGACTGTACAAGAACACCTGCGTGGGCTCCGACAACGTGACCGACTTCAACGCCATCGCTACCTGCGACTGGACCAACGCCGGAGACTACATCCTGGCTAACACCTGCACCGAAAGGCTGAAGCTG…	Addgene: 141266	Addgene: 149315
133	SARS-CoV-2	Kim et al, (2020)	NSP14	Nonstructural	ExoN: 3'-5' exonuclease	1587	ATGGCTGAGAACGTGACCGGTCTGTTCAAGGACTGCTCTAAGGTCATCACTGGTCTGCACCCAACTCAGGCTCCAACCCACCTGTCTGTGGACACCAAGTTCAAGACCGAAGGACTGTGCGTGGACATCCCCGGTATCCCTAAGGACATGACCTACCGCAGGCTGATCTCCATGATGGGCTTCAAGATGAACTACCAGGTGAACGGATACCCTAACATGTTCATCACCAGAGAGGAAGCTATCCGCCACGTGAGGGCCTGGATCGGTTTCGACGTGGAAGGTTGCCACGCTACCAGAGAAGCTGTGGGTACCAACCTGCCACTGCAGCTGGGCTTCTCTACCGGAGTGAACCTGGTGGCTGTGCCTACCGGCTACGTGGACACCCCAAACAACACCGAC…	Addgene: 141267	Addgene: 149316
134	SARS-CoV-2	Kim et al, (2020)	NSP15	Nonstructural	XendoU: poly(U)-Spectinomycinific endoribonuclease	1044	ATGTCTCTGGAGAACGTGGCCTTCAACGTGGTGAACAAGGGTCACTTCGACGGTCAGCAGGGCGAAGTGCCTGTGAGCATCATCAACAACACCGTGTACACCAAGGTGGACGGCGTGGACGTGGAGCTGTTCGAAAACAAGACCACCCTGCCAGTGAACGTGGCCTTCGAGCTGTGGGCTAAGCGCAACATCAAGCCCGTGCCTGAAGTGAAGATCCTGAACAACCTGGGAGTGGACATCGCCGCTAACACCGTGATCTGGGACTACAAGAGGGACGCCCCCGCTCACATCAGCACCATCGGCGTGTGCTCCATGACCGACATCGCCAAGAAGCCTACCGAGACCATCTGCGCTCCACTGACCGTGTTCTTCGACGGAAGAGTGGACGGTCAGGTGGAC…	Addgene: 141268	Addgene: 149317
135	SARS-CoV-2	Kim et al, (2020)	NSP16	Nonstructural	2'-O'-MT: 2'-O-ribo methyltransferase	900	ATGTCTTCCCAGGCTTGGCAGCCTGGAGTGGCTATGCCTAACCTGTACAAGATGCAGCGTATGCTGCTGGAGAAGTGCGACCTGCAGAACTACGGAGACTCCGCCACCCTGCCCAAGGGTATCATGATGAACGTGGCTAAGTACACCCAGCTGTGCCAGTACCTGAACACCCTGACCCTGGCCGTGCCTTACAACATGCGCGTGATCCACTTCGGTGCTGGTTCTGACAAGGGAGTGGCTCCAGGTACCGCTGTGCTGAGACAGTGGCTGCCCACCGGTACCCTGCTGGTGGACTCTGACCTGAACGACTTCGTGTCTGATGCTGACAGCACCCTGATCGGCGACTGTGCTACTGTGCACACCGCTAACAAGTGGGACCTGATCATCTCTGACATGTAC…	Addgene: 141269	Addgene: 149318
136	SARS-CoV-2	Kim et al, (2020)	S	Structural	Spike glycoprotein trimer that binds to host cell receptor ACE2	3822	ATGTTCGTGTTCCTGGTGCTGCTGCCACTGGTGAGCTCCCAGTGCGTGAACCTGACCACCAGAACCCAGCTGCCACCTGCCTACACCAACTCCTTCACCAGGGGCGTGTACTACCCAGACAAGGTGTTCAGATCCAGCGTGCTGCACTCTACCCAGGACCTGTTCCTGCCATTCTTCTCTAACGTGACCTGGTTCCACGCCATCCACGTGTCTGGAACCAACGGCACCAAGAGATTCGACAACCCAGTGCTGCCATTCAACGACGGCGTGTACTTCGCTTCTACCGAGAAGTCTAACATCATCAGGGGTTGGATCTTCGGAACCACCCTGGACTCTAAGACCCAGTCTCTGCTGATCGTGAACAACGCTACCAACGTGGTGATCAAGGTGTGCGAGTTC…	Addgene: 149329	Addgene: 152988
137	SARS-CoV-2	Kim et al, (2020)	S-24nt	Structural	Spike glycoprotein trimer (minus 8 amino acids)	3798	ATGTTCGTCTTCCTGGTCCTGCTGCCTCTGGTCTCCTCACAGTGCGTCAATCTGACAACTCGGACTCAGCTGCCACCTGCTTATACTAATAGCTTCACCAGAGGCGTGTACTATCCTGACAAGGTGTTTAGAAGCTCCGTGCTGCACTCTACACAGGATCTGTTTCTGCCATTCTTTAGCAACGTGACCTGGTTCCACGCCATCCACGTGAGCGGCACCAATGGCACAAAGCGGTTCGACAATCCCGTGCTGCCTTTTAACGATGGCGTGTACTTCGCCTCTACCGAGAAGAGCAACATCATCAGAGGCTGGATCTTTGGCACCACACTGGACTCCAAGACACAGTCTCTGCTGATCGTGAACAATGCCACCAACGTGGTCATCAAGGTGTGCGAGTTC…	Addgene: 153952	Addgene: 153953
138	SARS-CoV-2	Kim et al, (2020)	S-fragment1	Structural	Entire Ectodomain (No STOP codon)	3639	ATGTTCGTGTTCCTGGTGCTGCTGCCACTGGTGAGCTCCCAGTGCGTGAACCTGACCACCAGAACCCAGCTGCCACCTGCCTACACCAACTCCTTCACCAGGGGCGTGTACTACCCAGACAAGGTGTTCAGATCCAGCGTGCTGCACTCTACCCAGGACCTGTTCCTGCCATTCTTCTCTAACGTGACCTGGTTCCACGCCATCCACGTGTCTGGAACCAACGGCACCAAGAGATTCGACAACCCAGTGCTGCCATTCAACGACGGCGTGTACTTCGCTTCTACCGAGAAGTCTAACATCATCAGGGGTTGGATCTTCGGAACCACCCTGGACTCTAAGACCCAGTCTCTGCTGATCGTGAACAACGCTACCAACGTGGTGATCAAGGTGTGCGAGTTC…	N/A	Addgene: 153173
139	SARS-CoV-2	Kim et al, (2020)	S-fragment2	Structural	Entire Ectodomain without the signal peptide (with 5' Met, No STOP codon)	3597	ATGGTGAACCTGACCACCAGAACCCAGCTGCCACCTGCCTACACCAACTCCTTCACCAGGGGCGTGTACTACCCAGACAAGGTGTTCAGATCCAGCGTGCTGCACTCTACCCAGGACCTGTTCCTGCCATTCTTCTCTAACGTGACCTGGTTCCACGCCATCCACGTGTCTGGAACCAACGGCACCAAGAGATTCGACAACCCAGTGCTGCCATTCAACGACGGCGTGTACTTCGCTTCTACCGAGAAGTCTAACATCATCAGGGGTTGGATCTTCGGAACCACCCTGGACTCTAAGACCCAGTCTCTGCTGATCGTGAACAACGCTACCAACGTGGTGATCAAGGTGTGCGAGTTCCAGTTCTGCAACGACCCATTCCTGGGAGTGTACTACCACAAG…	N/A	Addgene: 153174
140	SARS-CoV-2	Kim et al, (2020)	S-fragment3	Structural	N-term fragment after the furin cleavage (No STOP codon)	2058	ATGTTCGTGTTCCTGGTGCTGCTGCCACTGGTGAGCTCCCAGTGCGTGAACCTGACCACCAGAACCCAGCTGCCACCTGCCTACACCAACTCCTTCACCAGGGGCGTGTACTACCCAGACAAGGTGTTCAGATCCAGCGTGCTGCACTCTACCCAGGACCTGTTCCTGCCATTCTTCTCTAACGTGACCTGGTTCCACGCCATCCACGTGTCTGGAACCAACGGCACCAAGAGATTCGACAACCCAGTGCTGCCATTCAACGACGGCGTGTACTTCGCTTCTACCGAGAAGTCTAACATCATCAGGGGTTGGATCTTCGGAACCACCCTGGACTCTAAGACCCAGTCTCTGCTGATCGTGAACAACGCTACCAACGTGGTGATCAAGGTGTGCGAGTTC…	N/A	Addgene: 153175
141	SARS-CoV-2	Kim et al, (2020)	S-fragment4	Structural	N-term fragment after the furin cleavage without the signal peptide (with 5' met, No STOP codon)	2016	ATGGTGAACCTGACCACCAGAACCCAGCTGCCACCTGCCTACACCAACTCCTTCACCAGGGGCGTGTACTACCCAGACAAGGTGTTCAGATCCAGCGTGCTGCACTCTACCCAGGACCTGTTCCTGCCATTCTTCTCTAACGTGACCTGGTTCCACGCCATCCACGTGTCTGGAACCAACGGCACCAAGAGATTCGACAACCCAGTGCTGCCATTCAACGACGGCGTGTACTTCGCTTCTACCGAGAAGTCTAACATCATCAGGGGTTGGATCTTCGGAACCACCCTGGACTCTAAGACCCAGTCTCTGCTGATCGTGAACAACGCTACCAACGTGGTGATCAAGGTGTGCGAGTTCCAGTTCTGCAACGACCCATTCCTGGGAGTGTACTACCACAAG…	N/A	Addgene: 153176
142	SARS-CoV-2	Kim et al, (2020)	S-fragment5	Structural	C-terminal Ectodomain from the furin cleavage site (with 5' Met, No STOP codon)	1584	ATGGTGGCCTCTCAGAGCATCATCGCCTACACCATGAGCCTGGGCGCTGAAAACAGCGTGGCTTACAGCAACAACTCTATCGCCATCCCAACCAACTTCACCATCTCTGTGACCACCGAAATCCTGCCAGTGAGCATGACCAAGACCAGCGTGGACTGCACCATGTACATCTGCGGAGACTCTACCGAATGCTCTAACCTGCTGCTGCAGTACGGCAGCTTCTGCACCCAGCTGAACCGCGCTCTGACCGGAATCGCTGTGGAGCAGGACAAGAACACCCAGGAAGTGTTCGCTCAGGTGAAGCAGATATACAAGACCCCACCTATCAAGGACTTCGGAGGATTCAACTTCTCTCAGATCCTGCCCGACCCATCTAAGCCCTCTAAGAGGTCTTTCATC…	N/A	Addgene: 153177
143	SARS-CoV-2	Kim et al, (2020)	S-fragment6	Structural	C-terminal Ectodomain from the Tmpress 2 priming site (with 5' Met, No STOP codon)	1197	ATGTCTTTCATCGAAGACCTGCTGTTCAACAAGGTGACCCTGGCCGACGCCGGTTTCATCAAGCAGTACGGTGACTGCCTGGGAGACATCGCCGCTAGAGACCTGATCTGCGCCCAGAAGTTCAACGGTCTGACCGTGCTGCCACCACTGCTGACCGACGAGATGATCGCCCAGTACACCTCTGCCCTGCTGGCTGGAACCATCACCTCTGGTTGGACCTTCGGAGCTGGCGCCGCCCTGCAGATCCCATTCGCTATGCAGATGGCCTACCGTTTCAACGGTATCGGAGTGACCCAGAACGTGCTGTACGAAAACCAGAAGCTGATCGCTAACCAGTTCAACTCTGCTATCGGAAAGATCCAGGACTCCCTGTCCTCTACCGCTTCTGCCCTGGGAAAG…	N/A	Addgene: 153184
144	SARS-CoV-2	Kim et al, (2020)	3A	Accessory	Activate inflammatory response and induce apoptosis	828	ATGGACCTGTTCATGAGAATCTTCACCATCGGCACCGTGACCCTGAAGCAGGGAGAGATCAAGGACGCCACCCCTTCTGACTTCGTGCGTGCCACCGCTACCATCCCAATCCAGGCTAGCCTGCCCTTCGGATGGCTGATCGTGGGTGTGGCCCTGCTGGCCGTGTTCCAGTCCGCCTCTAAGATCATCACCCTGAAGAAGAGGTGGCAGCTGGCTCTGTCCAAGGGTGTGCACTTCGTGTGCAACCTGCTGCTGCTGTTCGTGACCGTGTACTCACACCTGCTGCTGGTGGCTGCTGGTCTGGAGGCTCCATTCCTGTACCTGTACGCTCTGGTGTACTTCCTGCAGAGCATCAACTTCGTGCGCATCATCATGAGGCTGTGGCTGTGCTGGAAGTGC…	Addgene: 141271	Addgene: 149319
145	SARS-CoV-2	Kim et al, (2020)	3B	Accessory	Activate inflammatory response and inhibit the expression of IFNβ	174	ATGGCCTACTGCTGGCGCTGCACCAGCTGCTGCTTCTCCGAGAGGTTCCAGAACCACAACCCCCAGAAGGAAATGGCTACCTCTACCCTGCAGGGTTGTTCTCTGTGCCTGCAGCTGGCTGTGGTGGTGTGCAACAGCCTGCTGACCCCCTTCGCTAGATGCTGCTGGCCTTAA	Addgene: 141272	Addgene: 149320
146	SARS-CoV-2	Kim et al, (2020)	E	Structural	Envelope protein pentamer	228	ATGTACTCTTTCGTGAGCGAGGAAACCGGCACCCTGATCGTGAACTCCGTGCTGCTGTTCCTGGCCTTCGTGGTGTTCCTGCTGGTGACCCTGGCTATCCTGACCGCTCTGAGACTGTGCGCTTACTGCTGCAACATCGTGAACGTGTCCCTGGTGAAGCCCTCTTTCTACGTGTACAGCCGCGTGAAGAACCTGAACAGCTCCAGGGTGCCTGACCTGCTGGTGTAA	Addgene: 141273	Addgene: 149321
147	SARS-CoV-2	Kim et al, (2020)	E-27nt	Structural	Envelope protein pentamer (minus 9 amino acids)	201	ATGTACTCTTTCGTGAACTCCGTGCTGCTGTTCCTGGCCTTCGTGGTGTTCCTGCTGGTGACCCTGGCTATCCTGACCGCTCTGAGACTGTGCGCTTACTGCTGCAACATCGTGAACGTGTCCCTGGTGAAGCCCTCTTTCTACGTGTACAGCCGCGTGAAGAACCTGAACAGCTCCAGGGTGCCTGACCTGCTGGTGTAA	Addgene: 153954	Addgene: 153955
148	SARS-CoV-2	Kim et al, (2020)	M	Structural	Membrane protein	669	ATGGCTGACTCTAACGGTACCATCACCGTGGAGGAACTGAAGAAGCTGCTGGAGCAGTGGAACCTGGTCATCGGCTTCCTGTTCCTGACCTGGATCTGCCTGCTGCAGTTCGCCTACGCTAACCGCAACAGGTTCCTGTACATCATCAAGCTGATCTTCCTGTGGCTGCTGTGGCCTGTGACCCTGGCTTGCTTCGTGCTGGCTGCCGTGTACCGCATCAACTGGATCACCGGCGGAATCGCCATCGCTATGGCCTGCCTGGTGGGCCTGATGTGGCTGTCTTACTTCATCGCTAGCTTCAGGCTGTTCGCCAGAACCCGTTCCATGTGGTCTTTCAACCCCGAGACCAACATCCTGCTGAACGTGCCTCTGCACGGAACCATCCTGACCAGACCACTG…	Addgene: 141274	Addgene: 149322
149	SARS-CoV-2	Kim et al, (2020)	6	Accessory	Antagonize STAT1 function & IFN signalling and induce DNA synthesis	186	ATGTTCCACCTGGTGGACTTCCAGGTGACCATCGCCGAGATCCTGCTGATCATCATGCGCACCTTCAAGGTGTCTATCTGGAACCTGGACTACATCATCAACCTGATCATCAAGAACCTGAGCAAGTCCCTGACCGAGAACAAGTACAGCCAGCTGGACGAGGAACAGCCCATGGAAATCGACTAA	Addgene: 141275	Addgene: 149323
150	SARS-CoV-2	Kim et al, (2020)	7A	Accessory	Induce inflammatory response and induce apoptosis	366	ATGAAGATCATCCTGTTCCTGGCCCTGATCACCCTGGCTACCTGCGAGCTGTACCACTACCAGGAATGCGTGCGCGGTACCACCGTGCTGCTGAAGGAGCCTTGCAGCTCCGGCACCTACGAAGGAAACTCCCCCTTCCACCCTCTGGCCGACAACAAGTTCGCTCTGACCTGCTTCTCTACTCAGTTCGCCTTCGCTTGCCCTGATGGTGTGAAGCACGTGTACCAGCTGCGCGCCAGGTCTGTGAGCCCAAAGCTGTTCATCAGACAGGAGGAAGTGCAGGAGCTGTACAGCCCCATCTTCCTGATCGTGGCCGCTATCGTGTTCATCACCCTGTGCTTCACCCTGAAGCGTAAGACCGAATAA	Addgene: 141276	Addgene: 149324
151	SARS-CoV-2	Kim et al, (2020)	7B	Accessory	Induce inflammatory response	132	ATGATCGAGCTGAGCCTGATCGACTTCTACCTGTGCTTCCTGGCCTTCCTGCTGTTCCTGGTGCTGATCATGCTGATCATCTTCTGGTTCTCCCTGGAGCTGCAGGACCACAACGAAACCTGCCACGCTTAA	Addgene: 141277	Addgene: 149325
152	SARS-CoV-2	Kim et al, (2020)	7B-truncated	Accessory	Induce inflammatory response (with N terminus truncated)	63	ATGCTGATCATCTTCTGGTTCTCCCTGGAGCTGCAGGACCACAACGAAACCTGCCACGCTTAA	Addgene: 153956	Addgene: 153957
153	SARS-CoV-2	Kim et al, (2020)	8	Accessory	Induce apoptosis and DNA synthesis	366	ATGAAGTTCCTGGTGTTCCTGGGTATCATCACCACCGTGGCCGCTTTCCACCAGGAGTGCTCTCTGCAGAGCTGCACCCAGCACCAGCCATACGTGGTGGATGACCCATGCCCTATCCACTTCTACAGCAAGTGGTACATCAGAGTGGGAGCTAGGAAGTCCGCTCCTCTGATCGAGCTGTGCGTGGACGAAGCCGGCAGCAAGTCCCCAATCCAGTACATCGACATCGGAAACTACACCGTGTCTTGCCTGCCATTCACCATCAACTGCCAGGAACCCAAGCTGGGCTCCCTGGTGGTGAGATGCTCTTTCTACGAGGACTTCCTGGAATACCACGACGTGCGTGTGGTGCTGGACTTCATCTAA	Addgene: 141278	Addgene: 149326
154	SARS-CoV-2	Kim et al, (2020)	N	Structural	Facilitate viral RNA packaging	1260	ATGTCCGACAACGGTCCCCAGAACCAGCGTAACGCTCCAAGGATCACCTTCGGTGGACCTAGCGACTCCACCGGCAGCAACCAGAACGGAGAACGCTCCGGAGCCAGAAGCAAGCAGCGTAGGCCACAGGGCCTGCCTAACAACACCGCCAGCTGGTTCACCGCTCTGACCCAGCACGGAAAGGAAGACCTGAAGTTCCCAAGGGGACAGGGCGTGCCAATCAACACCAACAGCTCTCCAGACGACCAGATCGGATACTACAGGCGTGCCACCAGGCGCATCAGAGGAGGCGACGGAAAGATGAAGGACCTGTCTCCTAGGTGGTACTTCTACTACCTGGGCACCGGACCAGAGGCTGGTCTGCCATACGGCGCCAACAAGGACGGCATCATCTGGGTG…	Addgene: 149330	Addgene: 152987
155	SARS-CoV-2	Kim et al, (2020)	9B	Accessory	Induce apoptosis	294	ATGGACCCAAAGATCTCTGAAATGCACCCCGCTCTGAGACTGGTGGACCCTCAGATCCAGCTGGCCGTGACCCGCATGGAAAACGCTGTGGGCAGGGACCAGAACAACGTGGGACCCAAGGTGTACCCTATCATCCTGAGACTGGGCAGCCCTCTGTCCCTGAACATGGCCCGTAAGACCCTGAACAGCCTGGAGGACAAGGCCTTCCAGCTGACCCCAATCGCTGTGCAGATGACCAAGCTGGCCACCACCGAGGAACTGCCCGACGAATTCGTGGTGGTGACCGTGAAGTAA	Addgene: 141280	Addgene: 149327
156	SARS-CoV-2	Kim et al, (2020)	9Bwu	Accessory	Membrane interactions during virus assembly (based on SARS-COV homolog analysis)	222	ATGCTGCAATCGTGCTACAACTTCCTCAAGGAACAACATTGCCAAAAGGCTTCTACGCAGAAGGGAGCAGAGGCGGCAGTCAAGCCTCTTCTCGTTCCTCATCACGTAGTCGCAACAGTTCAAGAAATTCAACTCCAGGCAGCAGTAGGGGAACTTCTCCTGCTAGAATGGCTGGCAATGGCGGTGATGCTGCTCTTGCTTTGCTGCTGCTTGACAGATTGA	Addgene: 149331	Addgene: 149328
157	SARS-CoV-2	Kim et al, (2020)	10wu	Accessory	Unknown. Expression not detected by direct RNA-seq	117	ATGGGCTACATCAACGTGTTCGCCTTCCCCTTCACCATCTACAGCCTGCTGCTGTGCCGCATGAACTCCAGGAACTACATCGCTCAGGTGGACGTGGTGAACTTCAACCTGACCTAA	Addgene: 149332	Addgene: 152986
